# Supplementary material for: An integrated analysis of micro- and macro-habitat features as a tool to detect weather-driven constraints: A case study with cavity nesters
Source: PLoS One. 2017 Mar 20;12(3):e0174090. doi: 10.1371/journal.pone.0174090 (PMC5358771; doi:10.1371/journal.pone.0174090)
Supplement: S1 Data — (XLSX) [file pone.0174090.s001.xlsx]

## Sheet: Htch_vs_nTemp rev
Nest_ID	Colony_id	Res_Htchlg_no	Res_Nest_Dmean	Nest_type	Fldg_no	T_Amb Dmean	Laying_day	Clutch_size	Htchlg_no	DMean_inc	mean_Dmin_inc	mean_Dmax_inc	Year
1001	c853	1.55619	0.21841	H	3	19.5888	117	5	5	19.944	16.887	22.626	2010
1002	c853	-1.54358	2.36541	H	2	19.5888	115	5	2	22.091	18.088	25.965	2010
1003	canalotto	1.50631	0.08541	H	5	19.5888	116	6	5	19.811	16.772	23.211	2010
1004	canalotto	-1.0923	-1.17459	H	3	19.5888	104	5	3	18.551	16.682	21.153	2010
1005	canalotto	1.25689	0.62541	H	5	19.5888	111	5	5	20.351	17.109	23.648	2010
1006	canalotto	-0.39392	-0.65659	H	3	19.5888	118	4	3	19.069	16.261	21.977	2010
1007	canalotto	1.45642	-0.81859	T	3	19.5888	115	5	5	18.907	13.549	26.004	2010
1008	canalotto	1.10723	-0.13659	H	5	19.5888	108	5	5	19.589	16.185	23.195	2010
1009	disueri	1.207	-1.11259	T	3	19.5888	110	5	5	18.613	13.849	24.402	2010
1010	disueri	0.8555	0.84441	T	4	19.5888	123	5	4	20.57	16.001	26.748	2010
1011	disueri	-0.29184	-0.46259	T	4	19.5888	100	5	4	19.263	14.252	25.532	2010
1012	disueri	1.15712	-1.55659	T	5	19.5888	109	5	5	18.169	13.08	25.083	2010
1014	monteleone	1.05735	-0.74059	T	4	19.5888	107	5	5	18.985	13.704	24.707	2010
1015	monteleone	0.25689	-0.33859	T	4	19.5888	111	5	4	19.387	14.44	24.581	2010
1016	monteleone	-0.04242	0.09341	H	4	19.5888	105	4	4	19.819	16.365	23.357	2010
1017	monteleone	0.00746	-0.41259	H	4	19.5888	106	5	4	19.313	14.523	23.91	2010
1018	monteleone	0.60608	1.00141	T	4	19.5888	118	4	4	20.727	15.71	26.549	2010
1019	monteleone	0.25457	3.33241	H	3	19.5888	131	3	3	23.058	20.065	25.9	2010
1020	monteleone	0.15712	0.94841	H	4	19.5888	109	4	4	20.674	18.177	23.646	2010
1021	sgregorio	1.30677	-0.65359	T	3	19.5888	112	5	5	19.072	12.234	28.369	2010
1022	sgregorio	1.80562	0.58341	T	5	19.5888	122	5	5	20.309	13.918	27.197	2010
1023	sgregorio	-0.44381	1.69741	T	3	19.5888	117	4	3	21.423	19.708	23	2010
1101	c853	-0.39392	-2.53155	H	3	14.4082	118	5	3	18.53	15.748	20.713	2011
1103	canalotto	1.25689	-3.76555	T	3	14.4082	111	5	5	17.296	13.294	22.248	2011
1104	canalotto	0.95527	-0.32655	H	4	14.4082	125	4	4	20.735	17.881	24.065	2011
1105	canalotto	2.25457	1.30045	H	3	14.4082	131	5	5	22.362	19.188	25.486	2011
1107	disueri	-0.44381	-1.89855	T	3	14.4082	117	4	3	19.163	15.065	24.666	2011
1110	monteleone	1.55619	-0.74555	H	5	14.4082	117	5	5	20.316	18.971	21.933	2011
1111	monteleone	1.00747	-1.78155	T	3	14.4082	106	5	5	19.28	13.166	25.295	2011
1113	monteleone	0.00746	-1.80555	H	2	14.4082	106	4	4	19.256	15.64	22.64	2011
1114	monteleone	1.25457	1.41745	H	2	14.4082	131	4	4	22.479	18.288	26.606	2011
1115	monteleone	1.15712	-2.19655	T	4	14.4082	109	5	5	18.865	15.205	22.898	2011
1116	sgregorio	0.25689	-1.86055	T	4	14.4082	111	5	4	19.201	13.667	26.319	2011
1117	sgregorio	-1.84288	-1.86556	T	0	14.4082	109	4	2	19.196	15.106	23.372	2011
1201	c853	-1.64566	-0.02737	T	0	12.0085	133	5	1	21.653	13.289	30.104	2012
1203	c853	0.80561	-1.79937	T	2	12.0085	122	5	4	19.881	11.735	27.804	2012
1205	c853	0.80561	-1.33137	H	1	12.0085	122	5	4	20.349	17.213	22.793	2012
1206	c853	0.40654	-1.82437	T	3	12.0085	114	5	4	19.856	13.07	27.258	2012
1207	concadoro	-1.94496	-0.37437	T	0	12.0085	127	4	1	21.306	14.219	28.36	2012
1209	concadoro	-0.54358	-0.72637	T	1	12.0085	115	4	3	20.954	11.647	32.637	2012
1210	concadoro	1.25689	-2.11637	T	1	12.0085	111	5	5	19.564	13.104	26.824	2012
1211	concadoro	-1.59346	-0.21037	T	2	12.0085	114	5	2	21.47	17.808	24.744	2012
1212	magazzinazzo	0.65596	-1.78137	T	4	12.0085	119	5	4	19.899	14.108	26.607	2012
1213	magazzinazzo	0.95527	-0.63037	T	3	12.0085	125	5	4	21.05	15.177	29.147	2012
1214	magazzinazzo	1.40654	-0.04437	BOX	3	12.0085	114	5	5	21.636	14.937	31.174	2012
1215	magazzinazzo	0.50631	0.64063	BOX	4	12.0085	116	5	4	22.321	17.273	28.712	2012
1217	monteleone	-1.24427	0.67963	H	2	12.0085	121	5	2	22.36	20.768	24.284	2012
1218	monteleone	-2.44381	-0.27137	H	1	12.0085	117	5	1	21.409	17.189	25.854	2012
1219	monteleone	-0.1445	-0.03537	H	1	12.0085	123	4	3	21.645	18.698	24.533	2012
1221	sgregorio	1.70585	-1.83137	T	0	12.0085	120	5	5	19.849	11.625	30.755	2012
1222	sgregorio	0.65596	-1.88637	T	3	12.0085	119	5	4	19.794	11.808	28.605	2012
1223	sgregorio	-0.54358	-1.06037	T	3	12.0085	115	5	3	20.62	11.778	33.057	2012
1224	sgregorio	-2.39392	-1.09537	T	0	12.0085	118	4	1	20.585	12.746	30.502	2012
1225	sgregorio	0.504	2.69763	H	3	12.0085	136	4	3	24.378	22.193	26.642	2012
1301	badia	-0.39392	1.59086	H	0	12.4127	118	4	3	23.167	21.153	24.768	2013
1302	badia	-3.09462	0.70086	H	0	12.4127	124	4	0	22.277	20.11	24.116	2013
1303	badia	0.60608	0.75686	H	0	12.4127	118	5	4	22.333	20.951	23.88	2013
1305	badia	-0.24427	1.71285	H	0	12.4127	121	5	3	23.289	20.932	25.158	2013
1306	c853	-4.24196	0.58286	T	0	12.4127	NA	5	0	22.159	14.357	31.634	2013
1307	c853	0.50631	-1.24815	T	4	12.4127	116	5	4	20.328	14.06	26.556	2013
1308	c853	0.20469	-0.82615	T	0	12.4127	130	4	3	20.75	14.062	27.3	2013
1309	c853	1.20469	-1.07815	T	0	12.4127	130	4	4	20.498	13.744	27.624	2013
1310	c853	-2.04473	-1.27115	T	1	12.4127	125	4	1	20.305	15.077	25.122	2013
1311	c853	0.10492	1.16686	H	0	12.4127	128	4	3	22.743	18.383	26.543	2013
1312	magazzinazzo	1.50631	0.47685	BOX	3	12.4127	116	5	5	22.053	15.889	29.905	2013
1313	magazzinazzo	1.35666	1.73586	BOX	3	12.4127	113	5	5	23.312	18.391	28.595	2013
1314	monteleone	-2.89508	1.24085	H	0	12.4127	128	3	0	22.817	19.228	27.937	2013
1315	monteleone	-0.44381	2.16586	H	1	12.4127	117	3	3	23.742	20.7	28.379	2013
1316	monteleone	-0.29415	2.22586	H	3	12.4127	120	4	3	23.802	20.937	31.916	2013
1317	monteleone	0.70585	0.47985	H	3	12.4127	120	5	4	22.056	20.066	25.425	2013
1318	monteleone	-1.29415	0.65285	H	1	12.4127	120	5	2	22.229	20.358	26.489	2013
1319	monteleone	0.50631	2.42485	H	0	12.4127	116	5	4	24.001	21.694	26.256	2013
1320	pannera	-0.54358	1.02986	H	2	12.4127	115	5	3	22.606	19.891	25.309	2013
1321	pannera	-1.04473	0.37685	H	1	12.4127	125	4	2	21.953	20.642	23.422	2013
1322	pannera	-0.49369	3.75885	H	3	12.4127	116	6	3	25.335	22.743	27.717	2013
1323	pannera	-2.1445	0.34785	H	1	12.4127	123	5	1	21.924	20.557	23.112	2013
1324	pannera	-0.49369	0.45185	H	3	12.4127	116	6	3	22.028	20.501	23.767	2013
1325	pannera	0.60608	0.89085	H	0	12.4127	118	4	4	22.467	18.753	26.393	2013
1326	satellite canalotto	-0.54358	1.44486	BOX	2	12.4127	115	5	3	23.021	16.614	32.183	2013
1327	satellite canalotto	-0.793	0.47086	BOX	3	12.4127	110	5	3	22.047	16.876	28.734	2013
1328	satellite canalotto	0.20469	0.97786	BOX	2	12.4127	130	3	3	22.554	17.117	29.005	2013
1329	satellite canalotto	1.50631	2.16085	BOX	3	12.4127	116	5	5	23.737	16.719	32.651	2013
1330	settefarine	-1.94265	2.38385	BOX	2	12.4127	107	3	2	23.96	17.093	33.794	2013
1331	settefarine	-0.84288	1.26286	BOX	3	12.4127	109	4	3	22.839	17.705	28.217	2013
1333	sgregorio	-0.54358	-0.58014	T	3	12.4127	115	5	3	20.996	15.241	27.545	2013
1334	sgregorio	1.50631	-0.78214	T	0	12.4127	116	5	5	20.794	15.616	26.054	2013
1335	sgregorio	-3.19439	-1.26615	T	0	12.4127	122	5	0	20.31	15.379	25.574	2013
1336	sgregorio	0.60608	-0.46115	T	0	12.4127	118	4	4	21.115	14.996	27.659	2013
1337	sgregorio	0.45642	-0.60214	T	4	12.4127	115	4	4	20.974	15.343	28.021	2013

## Sheet: Fldg_vs_nTemp rev
Nest_id	Colony_id	Fldg_no	Res_Fldg_no	Dmean_nstl	Res_Dmean_nstl	Htchlg_no	Nest_type	T_Amb-Dmean	Year	Laying_day	Clutch_size	mean_Dmin_nstl	mean_Dmax_nstl
1001	c853	3	0.538805	25.838	0.685982	5	H	13.7159	2010	117	5	22.232	28.512
1002	c853	2	-0.617634	26.728	1.57598	2	H	13.7159	2010	115	5	22.954	30.019
1003	canalotto	5	2.46059	24.795	-0.357017	5	H	13.7159	2010	116	6	22.148	27.623
1004	canalotto	3	-0.478051	29.25	4.09798	3	H	13.7159	2010	104	5	26.222	33.299
1005	canalotto	5	2.06949	27.185	2.03298	5	H	13.7159	2010	111	5	23.941	30.443
1006	canalotto	3	0.617025	24.051	-1.10102	3	H	13.7159	2010	118	4	21.419	26.587
1007	canalotto	3	0.382366	26.641	1.48898	5	T	13.7159	2010	115	5	21.332	33.329
1008	canalotto	5	1.83483	27.542	2.38998	5	H	13.7159	2010	108	5	23.43	31.066
1009	disueri	3	-0.00873256	26.034	0.881983	5	T	13.7159	2010	110	5	20.965	31.558
1010	disueri	4	2.00812	27.145	1.99298	4	T	13.7159	2010	123	5	21.982	33.486
1011	disueri	4	0.209071	21.106	-4.04602	4	T	13.7159	2010	100	5	16.396	26.595
1012	disueri	5	1.91305	21.738	-3.41402	5	T	13.7159	2010	109	5	16.866	28.924
1014	monteleone	5	1.75661	24.549	-0.603018	5	T	13.7159	2010	107	5	18.793	30.688
1015	monteleone	4	1.06949	25.348	0.195982	4	T	13.7159	2010	111	5	20.438	30.155
1016	monteleone	4	0.600169	25.413	0.260983	4	H	13.7159	2010	105	4	21.087	29.293
1017	monteleone	4	0.678389	22.134	-3.01802	4	H	13.7159	2010	106	5	17.531	26.92
1018	monteleone	3	0.617025	27.791	2.63898	4	T	13.7159	2010	118	4	22.636	33.637
1019	monteleone	3	1.63388	28.582	3.42998	3	H	13.7159	2010	131	3	25.222	31.677
1020	monteleone	4	0.913048	24.361	-0.791018	4	H	13.7159	2010	109	4	22.445	26.674
1021	sgregorio	3	0.147707	22.853	-2.29902	5	T	13.7159	2010	112	5	15.528	31.171
1022	sgregorio	5	2.9299	25.997	0.844982	5	T	13.7159	2010	122	5	19.285	32.797
1023	sgregorio	3	0.538805	25.779	0.626982	3	T	13.7159	2010	117	4	24.015	27.404
1101	c853	3	0.617025	23.169	-1.86926	3	H	14.5403	2011	118	5	20.324	25.769
1104	canalotto	4	2.16456	22.546	-2.49227	4	H	14.5403	2011	125	4	19.05	25.992
1105	canalotto	3	1.63388	25.308	0.269735	5	H	14.5403	2011	131	5	21.284	28.557
1107	disueri	3	0.538805	23.599	-1.43926	3	T	14.5403	2011	117	4	19.061	30.481
1110	monteleone	5	2.5388	25.812	0.773735	5	H	14.5403	2011	117	5	24.44	27.531
1111	monteleone	3	-0.321611	24.2	-0.838264	5	T	14.5403	2011	106	5	19.043	29.942
1113	monteleone	2	-1.32161	24.531	-0.507265	4	H	14.5403	2011	106	4	21.339	27.845
1114	monteleone	2	0.633881	27.346	2.30774	4	H	14.5403	2011	131	4	22.072	32.442
1115	monteleone	4	0.913048	24.459	-0.579266	5	T	14.5403	2011	109	5	20.622	29.014
1116	sgregorio	4	1.06949	22.808	-2.23027	4	T	14.5403	2011	111	5	17.39	30.19
1117	sgregorio	0	-3.08695	21.762	-3.27627	2	T	14.5403	2011	109	4	17.379	25.902
1201	c853	0	-1.20968	28.294	2.24504	1	T	7.21531	2012	133	5	18.521	38.379
1202	c853	1	-1.85229	23.06	-2.98896	4	T	7.21531	2012	112	4	17.779	28.241
1203	c853	2	-0.0700965	25.024	-1.02496	4	T	7.21531	2012	122	5	16.394	33.367
1205	c853	1	-1.0701	28.29	2.24104	4	H	7.21531	2012	122	5	24.353	31.727
1206	c853	3	0.304146	23.62	-2.42896	4	T	7.21531	2012	114	5	14.069	33.939
1207	concadoro	0	-1.679	30.375	4.32604	1	T	7.21531	2012	127	4	21.282	40.761
1209	concadoro	1	-1.61763	25.482	-0.566959	3	T	7.21531	2012	115	4	15.691	36.208
1210	concadoro	1	-1.93051	24.579	-1.46996	5	T	7.21531	2012	111	5	15.941	33.766
1211	concadoro	2	-0.695854	24.564	-1.48496	2	T	7.21531	2012	114	5	15.443	33.675
1212	magazzinazzo	4	1.69524	23.684	-2.36496	4	T	7.21531	2012	119	5	17.181	30.34
1213	magazzinazzo	3	1.16456	28.199	2.15004	4	T	7.21531	2012	125	5	23.272	34.245
1214	magazzinazzo	3	0.304146	30.615	4.56604	5	BOX	7.21531	2012	114	5	24.393	37.19
1215	magazzinazzo	4	1.46059	27.756	1.70704	4	BOX	7.21531	2012	116	5	21.204	34.751
1217	monteleone	2	-0.148316	28.806	2.75704	2	H	7.21531	2012	121	5	26.928	30.933
1218	monteleone	1	-1.4612	29.356	3.30704	1	H	7.21531	2012	117	5	25.978	32.282
1219	monteleone	1	-0.991877	28.63	2.58104	3	H	7.21531	2012	123	4	25.045	32.294
1221	sgregorio	0	-2.22654	28.549	2.50004	5	T	7.21531	2012	120	5	19.282	38.157
1222	sgregorio	3	0.695245	27.49	1.44104	4	T	7.21531	2012	119	5	17.384	38.558
1223	sgregorio	3	0.382366	24.676	-1.37296	3	T	7.21531	2012	115	5	14.314	37.395
1224	sgregorio	0	-2.38298	29.522	3.47304	1	T	7.21531	2012	118	4	21.187	37.824
1225	sgregorio	3	2.02498	30.347	4.29804	3	H	7.21531	2012	136	4	27.78	32.852
1303	badia	0	-2.38298	24.421	-1.77874	4	H	6.12252	2013	118	5	23.004	25.513
1305	badia	0	-2.14832	25.94	-0.259743	3	H	6.12252	2013	121	5	22.429	28.357
1307	c853	4	1.46059	19.675	-6.52474	4	T	6.12252	2013	116	5	13.394	25.503
1309	c853	0	-1.44434	25.856	-0.343742	4	T	6.12252	2013	130	4	16.523	34.585
1310	c853	1	-0.835437	23.288	-2.91174	1	T	6.12252	2013	125	4	17.27	27.952
1311	c853	0	-1.60078	28.6	2.40026	3	H	6.12252	2013	128	4	23.292	32.086
1312	magazzinazzo	3	0.460586	25.662	-0.537743	5	BOX	6.12252	2013	116	5	18.578	32.651
1313	magazzinazzo	3	0.225926	30.894	4.69426	5	BOX	6.12252	2013	113	5	25.699	36.083
1315	monteleone	1	-1.4612	28.316	2.11626	3	H	6.12252	2013	117	3	24.893	33.026
1316	monteleone	3	0.773464	29.522	3.32226	3	H	6.12252	2013	120	4	26.109	38.531
1317	monteleone	3	0.773464	28.23	2.03026	4	H	6.12252	2013	120	5	26.134	31.689
1318	monteleone	1	-1.22654	27.733	1.53326	2	H	6.12252	2013	120	5	25.655	33.102
1319	monteleone	0	-2.53941	23.01	-3.18974	4	H	6.12252	2013	116	5	20.805	26.097
1320	pannera	2	-0.617634	27.651	1.45126	3	H	6.12252	2013	115	5	24.812	30.082
1321	pannera	1	-0.835437	26.617	0.417257	2	H	6.12252	2013	125	4	24.513	30.854
1322	pannera	4	0.521949	29.051	2.85126	4	H	6.12252	2013	104	5	25.046	32.895
1323	pannera	1	-0.991877	27.846	1.64626	1	H	6.12252	2013	123	5	25.793	29.948
1324	pannera	3	0.460586	25.323	-0.876743	3	H	6.12252	2013	116	6	23.869	26.838
1325	pannera	0	-2.38298	20.955	-5.24474	4	H	6.12252	2013	118	4	16.999	24.738
1326	satellite canalotto	2	-0.617634	26.908	0.708258	3	BOX	6.12252	2013	115	5	19.662	35.687
1327	satellite canalotto	3	-0.00873256	25.146	-1.05374	3	BOX	6.12252	2013	110	5	19.339	31.371
1328	satellite canalotto	2	0.555661	28.501	2.30126	3	BOX	6.12252	2013	130	3	21.994	35.879
1329	satellite canalotto	3	0.460586	24.501	-1.69874	5	BOX	6.12252	2013	116	5	17.971	33.436
1330	settefarine	2	-1.24339	25.262	-0.937744	2	BOX	6.12252	2013	107	3	17.715	35.245
1331	settefarine	3	-0.0869522	24.57	-1.62974	3	BOX	6.12252	2013	109	4	18.845	30.169
1333	sgregorio	3	0.382366	20.658	-5.54174	3	T	6.12252	2013	115	5	15.02	26.967
1334	sgregorio	0	-2.53941	23.546	-2.65374	5	T	6.12252	2013	116	5	18.521	28.655
1336	sgregorio	0	-2.38298	19.144	-7.05574	4	T	6.12252	2013	118	4	12.98	24.931
1337	sgregorio	4	1.38237	21.442	-4.75774	4	T	6.12252	2013	115	4	16.307	27.898
