# Supplementary material for: An integrated analysis of micro- and macro-habitat features as a tool to detect weather-driven constraints: A case study with cavity nesters
Source: PLoS One. 2017 Mar 20;12(3):e0174090. doi: 10.1371/journal.pone.0174090 (PMC5358771; doi:10.1371/journal.pone.0174090)
Supplement: S2 Data — (CSV) [file pone.0174090.s002.csv]

Nest_id	Colony_id	Year	Pair_no	Day	Time	Time_cat	Amb_Th	Amb_Th_min	Amb_Th_max	Amb_Th_mean	Amb_Tday_max	Amb_RHh	Amb_RHh_min	Amb_RHh_max	Amb_RHh_mean	Rainh_tot	Rainday_tot	WindSpeedh	Nest_type	Exposure	Exposure_short	H_ground	Volume	Incub_occurrence	Nstls_no	Nstl_age	Nest_Th	Nest_RHh	Area	Laying_day	Clutch_size	Htchlg_no	Fldg_no	Hatching_rate	Fldg_rate	Nest_succ	Success_categ	Success_binom
1001	c853	2010	8	105	1	AM	13.2	12.8	13.9	13.4	26.4	100	100	100	100	0	0	0.9	H	N	Cold	150	1125	n	NA	NA	NA	NA	2	117	5	5	3	1	0.6	0.6	0	1
1001	c853	2010	8	105	2	AM	12.9	12.1	13.3	12.5	26.4	100	100	100	100	0	0	0	H	N	Cold	150	1125	n	NA	NA	NA	NA	2	117	5	5	3	1	0.6	0.6	0	1
1001	c853	2010	8	105	3	AM	11.9	11.9	13.1	12.5	26.4	100	100	100	100	0	0	0.3	H	N	Cold	150	1125	n	NA	NA	NA	NA	2	117	5	5	3	1	0.6	0.6	0	1
1001	c853	2010	8	105	4	AM	11.8	11.3	11.9	11.6	26.4	100	100	100	100	0	0	0.8	H	N	Cold	150	1125	n	NA	NA	NA	NA	2	117	5	5	3	1	0.6	0.6	0	1
1001	c853	2010	8	105	5	AM	12.3	11.8	12.3	12	26.4	100	100	100	100	0	0	0.3	H	N	Cold	150	1125	n	NA	NA	NA	NA	2	117	5	5	3	1	0.6	0.6	0	1
1001	c853	2010	8	105	6	AM	13.6	12.2	13.6	13	26.4	100	100	100	100	0	0	0.5	H	N	Cold	150	1125	n	NA	NA	NA	NA	2	117	5	5	3	1	0.6	0.6	0	1
1001	c853	2010	8	105	7	AM	15.7	13.7	15.7	14.6	26.4	99	98	100	99	0	0	0.3	H	N	Cold	150	1125	n	NA	NA	NA	NA	2	117	5	5	3	1	0.6	0.6	0	1
1001	c853	2010	8	105	8	MD	19	15.9	19.5	18.1	26.4	78	78	99	89	0	0	1.5	H	N	Cold	150	1125	n	NA	NA	NA	NA	2	117	5	5	3	1	0.6	0.6	0	1
1001	c853	2010	8	105	9	MD	21	19.1	21.1	19.7	26.4	63	63	78	73	0	0	2.8	H	N	Cold	150	1125	n	NA	NA	NA	NA	2	117	5	5	3	1	0.6	0.6	0	1
1001	c853	2010	8	105	10	MD	22.8	21.1	23	22.1	26.4	54	54	66	59	0	0	2.9	H	N	Cold	150	1125	n	NA	NA	NA	NA	2	117	5	5	3	1	0.6	0.6	0	1
1001	c853	2010	8	105	11	MD	24.8	22.9	24.8	23.7	26.4	49	46	58	52	0	0	1.8	H	N	Cold	150	1125	n	NA	NA	NA	NA	2	117	5	5	3	1	0.6	0.6	0	1
1001	c853	2010	8	105	12	MD	25.6	24.8	25.6	25.1	26.4	45	44	52	48	0	0	3.2	H	N	Cold	150	1125	n	NA	NA	NA	NA	2	117	5	5	3	1	0.6	0.6	0	1
1001	c853	2010	8	105	13	MD	25.9	25.6	26.1	25.8	26.4	50	41	52	48	0	0	2.8	H	N	Cold	150	1125	n	NA	NA	NA	NA	2	117	5	5	3	1	0.6	0.6	0	1
1001	c853	2010	8	105	14	MD	NA	25.7	26.4	26.1	26.4	55	47	55	50	0	0	2.3	H	N	Cold	150	1125	n	NA	NA	NA	NA	2	117	5	5	3	1	0.6	0.6	0	1
1001	c853	2010	8	105	15	MD	24.9	24.9	26.2	25.8	26.4	55	49	56	52	0	0	4.8	H	N	Cold	150	1125	n	NA	NA	NA	NA	2	117	5	5	3	1	0.6	0.6	0	1
1001	c853	2010	8	105	16	PM	23.7	23.6	25.3	24.6	26.4	56	54	59	56	0	0	5.3	H	N	Cold	150	1125	n	NA	NA	NA	NA	2	117	5	5	3	1	0.6	0.6	0	1
1001	c853	2010	8	105	17	PM	22.5	22.5	23.7	23.1	26.4	52	51	58	54	0	0	2.9	H	N	Cold	150	1125	n	NA	NA	NA	NA	2	117	5	5	3	1	0.6	0.6	0	1
1001	c853	2010	8	105	18	PM	20.1	20.1	22.5	21.2	26.4	55	48	55	51	0	0	3.4	H	N	Cold	150	1125	n	NA	NA	NA	NA	2	117	5	5	3	1	0.6	0.6	0	1
1001	c853	2010	8	105	19	PM	18.1	18.1	20.1	18.8	26.4	64	55	64	60	0	0	0.8	H	N	Cold	150	1125	n	NA	NA	NA	NA	2	117	5	5	3	1	0.6	0.6	0	1
1001	c853	2010	8	105	20	PM	17.3	17.2	18	17.5	26.4	77	64	77	70	0	0	1.6	H	N	Cold	150	1125	n	NA	NA	NA	NA	2	117	5	5	3	1	0.6	0.6	0	1
1001	c853	2010	8	105	21	PM	16.3	16.2	17.2	16.9	26.4	87	77	87	81	0	0	0.8	H	N	Cold	150	1125	n	NA	NA	NA	NA	2	117	5	5	3	1	0.6	0.6	0	1
1001	c853	2010	8	105	22	PM	15.7	15.5	16.2	15.7	26.4	91	87	91	89	0	0	0.4	H	N	Cold	150	1125	n	NA	NA	NA	NA	2	117	5	5	3	1	0.6	0.6	0	1
1001	c853	2010	8	105	23	PM	15.9	15.2	15.9	15.5	26.4	91	90	93	91	0	0	1.8	H	N	Cold	150	1125	n	NA	NA	NA	NA	2	117	5	5	3	1	0.6	0.6	0	1
1001	c853	2010	8	106	0	AM	15.2	15	15.9	15.4	26.4	93	90	94	91	0	0	0.8	H	N	Cold	150	1125	n	NA	NA	NA	NA	2	117	5	5	3	1	0.6	0.6	0	1
1001	c853	2010	8	106	1	AM	15.3	15	15.4	15.2	23.6	93	92	94	92	0	0	0	H	N	Cold	150	1125	n	NA	NA	NA	NA	2	117	5	5	3	1	0.6	0.6	0	1
1001	c853	2010	8	106	2	AM	14.8	14.7	15.6	15.1	23.6	93	91	93	92	0	0	1.4	H	N	Cold	150	1125	n	NA	NA	NA	NA	2	117	5	5	3	1	0.6	0.6	0	1
1001	c853	2010	8	106	3	AM	13.8	13.7	14.9	14.3	23.6	94	91	95	92	0	0	0.5	H	N	Cold	150	1125	n	NA	NA	NA	NA	2	117	5	5	3	1	0.6	0.6	0	1
1001	c853	2010	8	106	4	AM	13.5	13	13.9	13.4	23.6	97	93	97	95	0	0	0	H	N	Cold	150	1125	n	NA	NA	NA	NA	2	117	5	5	3	1	0.6	0.6	0	1
1001	c853	2010	8	106	5	AM	13.2	13.2	14.6	13.9	23.6	97	95	98	96	0	0	0.1	H	N	Cold	150	1125	n	NA	NA	NA	NA	2	117	5	5	3	1	0.6	0.6	0	1
1001	c853	2010	8	106	6	AM	12.5	12.2	13.2	12.5	23.6	100	96	100	98	0	0	0.8	H	N	Cold	150	1125	n	NA	NA	NA	NA	2	117	5	5	3	1	0.6	0.6	0	1
1001	c853	2010	8	106	7	AM	14.4	12.6	14.4	13.6	23.6	100	100	100	100	0	0	0.4	H	N	Cold	150	1125	n	NA	NA	NA	NA	2	117	5	5	3	1	0.6	0.6	0	1
1001	c853	2010	8	106	8	MD	16.5	14.5	16.5	15.3	23.6	98	98	100	99	0	0	0.8	H	N	Cold	150	1125	n	NA	NA	NA	NA	2	117	5	5	3	1	0.6	0.6	0	1
1001	c853	2010	8	106	9	MD	20.2	16.6	20.3	18.9	23.6	67	66	98	80	0	0	0	H	N	Cold	150	1125	n	NA	NA	NA	NA	2	117	5	5	3	1	0.6	0.6	0	1
1001	c853	2010	8	106	10	MD	22.3	20.3	22.3	21.3	23.6	58	56	67	61	0	0	1.2	H	N	Cold	150	1125	n	NA	NA	NA	NA	2	117	5	5	3	1	0.6	0.6	0	1
1001	c853	2010	8	106	11	MD	23.3	22	23.3	22.4	23.6	56	54	62	57	0	0	1.3	H	N	Cold	150	1125	n	NA	NA	NA	NA	2	117	5	5	3	1	0.6	0.6	0	1
1001	c853	2010	8	106	12	MD	22.2	22.1	23.6	22.9	23.6	64	53	66	60	0	0	3.9	H	N	Cold	150	1125	n	NA	NA	NA	NA	2	117	5	5	3	1	0.6	0.6	0	1
1001	c853	2010	8	106	13	MD	23	21.6	23	22.2	23.6	65	62	67	64	0	0	1.5	H	N	Cold	150	1125	n	NA	NA	NA	NA	2	117	5	5	3	1	0.6	0.6	0	1
1001	c853	2010	8	106	14	MD	23	22.8	23.6	23.1	23.6	68	62	70	65	0	0	3.5	H	N	Cold	150	1125	n	NA	NA	NA	NA	2	117	5	5	3	1	0.6	0.6	0	1
1001	c853	2010	8	106	15	MD	22.6	22.5	23.4	23	23.6	67	64	70	66	0	0	2.8	H	N	Cold	150	1125	n	NA	NA	NA	NA	2	117	5	5	3	1	0.6	0.6	0	1
1001	c853	2010	8	106	16	PM	22	22	22.8	22.4	23.6	72	66	72	69	0	0	1.7	H	N	Cold	150	1125	n	NA	NA	NA	NA	2	117	5	5	3	1	0.6	0.6	0	1
1001	c853	2010	8	106	17	PM	21.1	21.1	22	21.7	23.6	73	70	74	71	0	0	1	H	N	Cold	150	1125	n	NA	NA	NA	NA	2	117	5	5	3	1	0.6	0.6	0	1
1001	c853	2010	8	106	18	PM	18	18	21.1	19.7	23.6	89	73	89	79	0	0	2.1	H	N	Cold	150	1125	n	NA	NA	NA	NA	2	117	5	5	3	1	0.6	0.6	0	1
1001	c853	2010	8	106	19	PM	15.9	15.8	17.9	16.8	23.6	98	89	98	94	0	0	0.2	H	N	Cold	150	1125	n	NA	NA	NA	NA	2	117	5	5	3	1	0.6	0.6	0	1
1001	c853	2010	8	106	20	PM	13.9	13.9	15.8	14.7	23.6	100	97	100	98	0	0	0.5	H	N	Cold	150	1125	n	NA	NA	NA	NA	2	117	5	5	3	1	0.6	0.6	0	1
1001	c853	2010	8	106	21	PM	13.3	13.1	13.9	13.4	23.6	100	100	100	100	0	0	1.2	H	N	Cold	150	1125	n	NA	NA	NA	NA	2	117	5	5	3	1	0.6	0.6	0	1
1001	c853	2010	8	106	22	PM	12.3	12.3	13.6	12.9	23.6	100	100	100	100	0	0	0.8	H	N	Cold	150	1125	n	NA	NA	NA	NA	2	117	5	5	3	1	0.6	0.6	0	1
1001	c853	2010	8	106	23	PM	11.8	11.8	12.4	12.2	23.6	100	100	100	100	0	0	0.5	H	N	Cold	150	1125	n	NA	NA	NA	NA	2	117	5	5	3	1	0.6	0.6	0	1
1001	c853	2010	8	107	0	AM	12.2	11.6	12.2	11.7	23.6	100	100	100	100	0	0	1.3	H	N	Cold	150	1125	n	NA	NA	NA	NA	2	117	5	5	3	1	0.6	0.6	0	1
1001	c853	2010	8	107	1	AM	13.1	12.3	13.1	12.5	22.8	100	100	100	100	0	0	1.4	H	N	Cold	150	1125	n	NA	NA	NA	NA	2	117	5	5	3	1	0.6	0.6	0	1
1001	c853	2010	8	107	2	AM	12.5	12.3	13.6	12.9	22.8	100	100	100	100	0	0	0	H	N	Cold	150	1125	n	NA	NA	NA	NA	2	117	5	5	3	1	0.6	0.6	0	1
1001	c853	2010	8	107	3	AM	13.5	12.2	13.5	12.6	22.8	100	100	100	100	0	0	0.8	H	N	Cold	150	1125	n	NA	NA	NA	NA	2	117	5	5	3	1	0.6	0.6	0	1
1001	c853	2010	8	107	4	AM	14.4	13.6	14.4	13.9	22.8	100	100	100	100	0	0	0.3	H	N	Cold	150	1125	n	NA	NA	NA	NA	2	117	5	5	3	1	0.6	0.6	0	1
1001	c853	2010	8	107	5	AM	14.5	14.5	14.8	14.6	22.8	100	100	100	100	0	0	0	H	N	Cold	150	1125	n	NA	NA	NA	NA	2	117	5	5	3	1	0.6	0.6	0	1
1001	c853	2010	8	107	6	AM	15.4	14.5	15.6	14.9	22.8	100	100	100	100	0	0	0.3	H	N	Cold	150	1125	n	NA	NA	NA	NA	2	117	5	5	3	1	0.6	0.6	0	1
1001	c853	2010	8	107	7	AM	16.4	15.6	16.5	16.1	22.8	100	100	100	100	0	0	0.2	H	N	Cold	150	1125	n	NA	NA	NA	NA	2	117	5	5	3	1	0.6	0.6	0	1
1001	c853	2010	8	107	8	MD	17.3	16.6	17.3	16.9	22.8	100	100	100	100	0	0	0.2	H	N	Cold	150	1125	n	NA	NA	NA	NA	2	117	5	5	3	1	0.6	0.6	0	1
1001	c853	2010	8	107	9	MD	19.7	17.5	19.8	18.6	22.8	73	73	100	89	0	0	1.2	H	N	Cold	150	1125	n	NA	NA	NA	NA	2	117	5	5	3	1	0.6	0.6	0	1
1001	c853	2010	8	107	10	MD	20.4	19.7	20.6	20.1	22.8	66	65	73	68	0	0	1.3	H	N	Cold	150	1125	n	NA	NA	NA	NA	2	117	5	5	3	1	0.6	0.6	0	1
1001	c853	2010	8	107	11	MD	22.6	20.6	22.6	21.8	22.8	57	56	68	59	0	0	0.3	H	N	Cold	150	1125	n	NA	NA	NA	NA	2	117	5	5	3	1	0.6	0.6	0	1
1001	c853	2010	8	107	12	MD	22.4	22	22.8	22.4	22.8	62	56	62	58	0	0	2.6	H	N	Cold	150	1125	n	NA	NA	NA	NA	2	117	5	5	3	1	0.6	0.6	0	1
1001	c853	2010	8	107	13	MD	21.6	21.5	22.4	22	22.8	63	59	64	61	0	0	3.9	H	N	Cold	150	1125	n	NA	NA	NA	NA	2	117	5	5	3	1	0.6	0.6	0	1
1001	c853	2010	8	107	14	MD	20.7	20.7	21.7	21.3	22.8	65	62	66	64	0	0	3.3	H	N	Cold	150	1125	n	NA	NA	NA	NA	2	117	5	5	3	1	0.6	0.6	0	1
1001	c853	2010	8	107	15	MD	20.7	20.5	21.7	20.9	22.8	66	62	68	65	0	0	3	H	N	Cold	150	1125	n	NA	NA	NA	NA	2	117	5	5	3	1	0.6	0.6	0	1
1001	c853	2010	8	107	16	PM	18.5	18.5	20.5	19.3	22.8	82	67	83	74	0	0	1.3	H	N	Cold	150	1125	n	NA	NA	NA	NA	2	117	5	5	3	1	0.6	0.6	0	1
1001	c853	2010	8	107	17	PM	NA	18.5	19.6	19.1	22.8	79	77	84	79	0	0	1.2	H	N	Cold	150	1125	n	NA	NA	NA	NA	2	117	5	5	3	1	0.6	0.6	0	1
1001	c853	2010	8	107	18	PM	17.6	17.6	19	18.3	22.8	85	79	85	81	0	0	0.5	H	N	Cold	150	1125	n	NA	NA	NA	NA	2	117	5	5	3	1	0.6	0.6	0	1
1001	c853	2010	8	107	19	PM	16.9	16.8	17.6	17.1	22.8	92	86	92	89	0	0	0.2	H	N	Cold	150	1125	n	NA	NA	NA	NA	2	117	5	5	3	1	0.6	0.6	0	1
1001	c853	2010	8	107	20	PM	16.2	16.2	16.8	16.6	22.8	95	92	95	93	0	0	0.2	H	N	Cold	150	1125	n	NA	NA	NA	NA	2	117	5	5	3	1	0.6	0.6	0	1
1001	c853	2010	8	107	21	PM	14.4	14.4	16.1	15.4	22.8	98	95	98	96	0	0	0.7	H	N	Cold	150	1125	n	NA	NA	NA	NA	2	117	5	5	3	1	0.6	0.6	0	1
1001	c853	2010	8	107	22	PM	13.4	13.3	14.3	13.6	22.8	100	98	100	99	0	0	0.5	H	N	Cold	150	1125	n	NA	NA	NA	NA	2	117	5	5	3	1	0.6	0.6	0	1
1001	c853	2010	8	107	23	PM	14.3	13.4	14.3	13.9	22.8	100	100	100	100	0	0	0.8	H	N	Cold	150	1125	n	NA	NA	NA	NA	2	117	5	5	3	1	0.6	0.6	0	1
1001	c853	2010	8	108	0	AM	16	14.4	16.1	15.3	22.8	100	100	100	100	0	0	0.5	H	N	Cold	150	1125	n	NA	NA	NA	NA	2	117	5	5	3	1	0.6	0.6	0	1
1001	c853	2010	8	108	1	AM	16.1	15.9	16.4	16.1	20.8	100	100	100	100	0	1.4	0.7	H	N	Cold	150	1125	n	NA	NA	NA	NA	2	117	5	5	3	1	0.6	0.6	0	1
1001	c853	2010	8	108	2	AM	16.2	16	16.2	16.1	20.8	98	98	100	99	0	1.4	2.5	H	N	Cold	150	1125	n	NA	NA	NA	NA	2	117	5	5	3	1	0.6	0.6	0	1
1001	c853	2010	8	108	3	AM	16	16	16.2	16.1	20.8	96	96	98	97	0	1.4	2.3	H	N	Cold	150	1125	n	NA	NA	NA	NA	2	117	5	5	3	1	0.6	0.6	0	1
1001	c853	2010	8	108	4	AM	16.2	16.1	16.2	16.1	20.8	92	92	96	93	0	1.4	2	H	N	Cold	150	1125	n	NA	NA	NA	NA	2	117	5	5	3	1	0.6	0.6	0	1
1001	c853	2010	8	108	5	AM	NA	16.2	16.6	16.4	20.8	87	87	92	89	0	1.4	2.2	H	N	Cold	150	1125	n	NA	NA	NA	NA	2	117	5	5	3	1	0.6	0.6	0	1
1001	c853	2010	8	108	6	AM	16.5	16.5	16.8	16.6	20.8	83	82	87	84	0	1.4	0.9	H	N	Cold	150	1125	n	NA	NA	NA	NA	2	117	5	5	3	1	0.6	0.6	0	1
1001	c853	2010	8	108	7	AM	16.2	16.2	16.4	16.2	20.8	84	82	86	84	0	1.4	2.8	H	N	Cold	150	1125	n	NA	NA	NA	NA	2	117	5	5	3	1	0.6	0.6	0	1
1001	c853	2010	8	108	8	MD	16.4	16.2	16.7	16.4	20.8	87	82	87	84	0	1.4	2.5	H	N	Cold	150	1125	n	NA	NA	NA	NA	2	117	5	5	3	1	0.6	0.6	0	1
1001	c853	2010	8	108	9	MD	18.4	16.5	18.5	17	20.8	79	79	88	85	0	1.4	2.4	H	N	Cold	150	1125	n	NA	NA	NA	NA	2	117	5	5	3	1	0.6	0.6	0	1
1001	c853	2010	8	108	10	MD	NA	18.2	19.1	18.6	20.8	77	74	80	76	0	1.4	4.7	H	N	Cold	150	1125	n	NA	NA	NA	NA	2	117	5	5	3	1	0.6	0.6	0	1
1001	c853	2010	8	108	11	MD	18.8	18.1	18.8	18.3	20.8	80	77	80	78	0	1.4	2.2	H	N	Cold	150	1125	n	NA	NA	NA	NA	2	117	5	5	3	1	0.6	0.6	0	1
1001	c853	2010	8	108	12	MD	18.6	18.1	18.7	18.3	20.8	79	77	80	78	0	1.4	2.5	H	N	Cold	150	1125	n	NA	NA	NA	NA	2	117	5	5	3	1	0.6	0.6	0	1
1001	c853	2010	8	108	13	MD	18.8	18.2	18.8	18.4	20.8	80	79	81	80	0	1.4	2.4	H	N	Cold	150	1125	n	NA	NA	NA	NA	2	117	5	5	3	1	0.6	0.6	0	1
1001	c853	2010	8	108	14	MD	19.9	18.7	20.5	19.7	20.8	74	72	81	75	0	1.4	2.9	H	N	Cold	150	1125	n	NA	NA	NA	NA	2	117	5	5	3	1	0.6	0.6	0	1
1001	c853	2010	8	108	15	MD	20.8	19.6	20.8	20.1	20.8	73	73	77	74	0	1.4	2.9	H	N	Cold	150	1125	n	NA	NA	NA	NA	2	117	5	5	3	1	0.6	0.6	0	1
1001	c853	2010	8	108	16	PM	19.4	19.4	20.7	20	20.8	78	72	79	75	0	1.4	1.3	H	N	Cold	150	1125	n	NA	NA	NA	NA	2	117	5	5	3	1	0.6	0.6	0	1
1001	c853	2010	8	108	17	PM	19	18.8	19.4	18.9	20.8	82	79	83	81	0	1.4	0.8	H	N	Cold	150	1125	n	NA	NA	NA	NA	2	117	5	5	3	1	0.6	0.6	0	1
1001	c853	2010	8	108	18	PM	17.9	17.9	19.1	18.7	20.8	89	82	89	85	0	1.4	0.8	H	N	Cold	150	1125	n	NA	NA	NA	NA	2	117	5	5	3	1	0.6	0.6	0	1
1001	c853	2010	8	108	19	PM	15.9	15.9	17.8	16.5	20.8	96	89	96	92	0	1.4	0.5	H	N	Cold	150	1125	n	NA	NA	NA	NA	2	117	5	5	3	1	0.6	0.6	0	1
1001	c853	2010	8	108	20	PM	16.2	15.7	16.3	15.9	20.8	97	96	98	96	0	1.4	1.3	H	N	Cold	150	1125	n	NA	NA	NA	NA	2	117	5	5	3	1	0.6	0.6	0	1
1001	c853	2010	8	108	21	PM	16.1	16	16.2	16.1	20.8	99	97	99	98	1	1.4	0	H	N	Cold	150	1125	n	NA	NA	NA	NA	2	117	5	5	3	1	0.6	0.6	0	1
1001	c853	2010	8	108	22	PM	16	15.9	16.1	15.9	20.8	100	99	100	99	0.4	1.4	0.3	H	N	Cold	150	1125	n	NA	NA	NA	NA	2	117	5	5	3	1	0.6	0.6	0	1
1001	c853	2010	8	108	23	PM	16.1	15.9	16.2	16	20.8	100	100	100	100	0	1.4	0.8	H	N	Cold	150	1125	n	NA	NA	NA	NA	2	117	5	5	3	1	0.6	0.6	0	1
1001	c853	2010	8	109	0	AM	16.1	16	16.2	16.1	20.8	100	100	100	100	0	1.4	0.8	H	N	Cold	150	1125	n	NA	NA	NA	NA	2	117	5	5	3	1	0.6	0.6	0	1
1001	c853	2010	8	109	1	AM	16.4	16.2	16.4	16.3	24.2	100	100	100	100	0	14.2	0.4	H	N	Cold	150	1125	n	NA	NA	NA	NA	2	117	5	5	3	1	0.6	0.6	0	1
1001	c853	2010	8	109	2	AM	16.7	16.5	16.9	16.7	24.2	100	100	100	100	0	14.2	0.4	H	N	Cold	150	1125	n	NA	NA	NA	NA	2	117	5	5	3	1	0.6	0.6	0	1
1001	c853	2010	8	109	3	AM	17	16.8	17.2	17	24.2	100	100	100	100	0	14.2	0	H	N	Cold	150	1125	n	NA	NA	NA	NA	2	117	5	5	3	1	0.6	0.6	0	1
1001	c853	2010	8	109	4	AM	16	16	17.2	16.6	24.2	100	100	100	100	0	14.2	0	H	N	Cold	150	1125	n	NA	NA	NA	NA	2	117	5	5	3	1	0.6	0.6	0	1
1001	c853	2010	8	109	5	AM	15.9	15.9	16.2	16	24.2	100	100	100	100	0	14.2	0.5	H	N	Cold	150	1125	n	NA	NA	NA	NA	2	117	5	5	3	1	0.6	0.6	0	1
1001	c853	2010	8	109	6	AM	15.5	15.3	15.9	15.5	24.2	100	100	100	100	0	14.2	0	H	N	Cold	150	1125	n	NA	NA	NA	NA	2	117	5	5	3	1	0.6	0.6	0	1
1001	c853	2010	8	109	7	AM	16	15.2	16.1	15.6	24.2	100	100	100	100	0	14.2	0.6	H	N	Cold	150	1125	n	NA	NA	NA	NA	2	117	5	5	3	1	0.6	0.6	0	1
1001	c853	2010	8	109	8	MD	18	16.2	18.1	17.2	24.2	89	89	100	98	0	14.2	1.1	H	N	Cold	150	1125	n	NA	NA	NA	NA	2	117	5	5	3	1	0.6	0.6	0	1
1001	c853	2010	8	109	9	MD	19.7	18.1	20.4	19.2	24.2	65	65	89	76	0	14.2	2.4	H	N	Cold	150	1125	n	NA	NA	NA	NA	2	117	5	5	3	1	0.6	0.6	0	1
1001	c853	2010	8	109	10	MD	21.3	19.9	21.4	20.6	24.2	55	55	67	60	0	14.2	2.6	H	N	Cold	150	1125	n	NA	NA	NA	NA	2	117	5	5	3	1	0.6	0.6	0	1
1001	c853	2010	8	109	11	MD	21.8	21.4	22.4	21.8	24.2	54	49	57	53	0	14.2	1	H	N	Cold	150	1125	n	NA	NA	NA	NA	2	117	5	5	3	1	0.6	0.6	0	1
1001	c853	2010	8	109	12	MD	23.1	21.6	23.1	22.3	24.2	47	45	56	50	0	14.2	2.1	H	N	Cold	150	1125	n	NA	NA	NA	NA	2	117	5	5	3	1	0.6	0.6	0	1
1001	c853	2010	8	109	13	MD	23.7	22.6	23.7	23.2	24.2	45	40	51	45	0	14.2	2.3	H	N	Cold	150	1125	n	NA	NA	NA	NA	2	117	5	5	3	1	0.6	0.6	0	1
1001	c853	2010	8	109	14	MD	24.1	23.2	24.2	23.6	24.2	41	37	45	40	0	14.2	1.7	H	N	Cold	150	1125	n	NA	NA	NA	NA	2	117	5	5	3	1	0.6	0.6	0	1
1001	c853	2010	8	109	15	MD	22.6	21.3	24.2	22.7	24.2	59	37	66	49	0	14.2	4.3	H	N	Cold	150	1125	n	NA	NA	NA	NA	2	117	5	5	3	1	0.6	0.6	0	1
1001	c853	2010	8	109	16	PM	16	13.8	22.6	17.4	24.2	97	59	98	82	13.8	14.2	0.8	H	N	Cold	150	1125	n	NA	NA	NA	NA	2	117	5	5	3	1	0.6	0.6	0	1
1001	c853	2010	8	109	17	PM	19.5	16.1	19.6	17.5	24.2	84	84	98	92	0.4	14.2	2.8	H	N	Cold	150	1125	n	NA	NA	NA	NA	2	117	5	5	3	1	0.6	0.6	0	1
1001	c853	2010	8	109	18	PM	18.8	18.8	19.7	19.3	24.2	83	80	85	82	0	14.2	1.3	H	N	Cold	150	1125	n	NA	NA	NA	NA	2	117	5	5	3	1	0.6	0.6	0	1
1001	c853	2010	8	109	19	PM	16.2	16.2	18.8	17.2	24.2	89	83	90	87	0	14.2	0.7	H	N	Cold	150	1125	n	NA	NA	NA	NA	2	117	5	5	3	1	0.6	0.6	0	1
1001	c853	2010	8	109	20	PM	14.6	14.6	16.1	15.3	24.2	90	86	91	89	0	14.2	1.2	H	N	Cold	150	1125	n	NA	NA	NA	NA	2	117	5	5	3	1	0.6	0.6	0	1
1001	c853	2010	8	109	21	PM	14.2	14.2	15.6	14.8	24.2	82	80	91	83	0	14.2	0	H	N	Cold	150	1125	n	NA	NA	NA	NA	2	117	5	5	3	1	0.6	0.6	0	1
1001	c853	2010	8	109	22	PM	13.8	13.8	15	14.3	24.2	82	78	83	80	0	14.2	1	H	N	Cold	150	1125	n	NA	NA	NA	NA	2	117	5	5	3	1	0.6	0.6	0	1
1001	c853	2010	8	109	23	PM	11.8	11.8	14.4	13.5	24.2	88	79	88	81	0	14.2	1.1	H	N	Cold	150	1125	n	NA	NA	NA	NA	2	117	5	5	3	1	0.6	0.6	0	1
1001	c853	2010	8	110	0	AM	10.2	10	11.8	10.5	24.2	98	89	98	94	0	14.2	0.9	H	N	Cold	150	1125	n	NA	NA	NA	NA	2	117	5	5	3	1	0.6	0.6	0	1
1001	c853	2010	8	110	1	AM	8.2	7.9	10.1	8.9	23.6	100	97	100	98	0	0	0.8	H	N	Cold	150	1125	n	NA	NA	NA	NA	2	117	5	5	3	1	0.6	0.6	0	1
1001	c853	2010	8	110	2	AM	7.8	7.7	8.4	8	23.6	100	100	100	100	0	0	1.8	H	N	Cold	150	1125	n	NA	NA	NA	NA	2	117	5	5	3	1	0.6	0.6	0	1
1001	c853	2010	8	110	3	AM	7.5	7.5	8.1	7.8	23.6	100	100	100	100	0	0	1.1	H	N	Cold	150	1125	n	NA	NA	NA	NA	2	117	5	5	3	1	0.6	0.6	0	1
1001	c853	2010	8	110	4	AM	7.3	7	7.5	7.3	23.6	100	100	100	100	0	0	1	H	N	Cold	150	1125	n	NA	NA	NA	NA	2	117	5	5	3	1	0.6	0.6	0	1
1001	c853	2010	8	110	5	AM	7.9	7.4	8.1	7.6	23.6	100	100	100	100	0	0	1.4	H	N	Cold	150	1125	n	NA	NA	NA	NA	2	117	5	5	3	1	0.6	0.6	0	1
1001	c853	2010	8	110	6	AM	9.1	7.9	9.1	8.3	23.6	100	100	100	100	0	0	0.9	H	N	Cold	150	1125	n	NA	NA	NA	NA	2	117	5	5	3	1	0.6	0.6	0	1
1001	c853	2010	8	110	7	AM	13.2	9.3	13.2	11.2	23.6	93	93	100	98	0	0	0	H	N	Cold	150	1125	n	NA	NA	NA	NA	2	117	5	5	3	1	0.6	0.6	0	1
1001	c853	2010	8	110	8	MD	17.8	13.6	18.3	16.3	23.6	64	63	92	74	0	0	0	H	N	Cold	150	1125	n	NA	NA	15.664	72.9	2	117	5	5	3	1	0.6	0.6	0	1
1001	c853	2010	8	110	9	MD	17.9	17.5	18.6	17.9	23.6	61	56	66	61	0	0	2.2	H	N	Cold	150	1125	n	NA	NA	16.999	67	2	117	5	5	3	1	0.6	0.6	0	1
1001	c853	2010	8	110	10	MD	19.7	17.9	19.7	18.9	23.6	55	51	63	57	0	0	2.8	H	N	Cold	150	1125	n	NA	NA	17.57	60.96	2	117	5	5	3	1	0.6	0.6	0	1
1001	c853	2010	8	110	11	MD	20.4	19.7	20.8	20.3	23.6	66	45	66	52	0	0	3.5	H	N	Cold	150	1125	n	NA	NA	20.329	55.65	2	117	5	5	3	1	0.6	0.6	0	1
1001	c853	2010	8	110	12	MD	21.1	20.2	22	21.3	23.6	61	44	67	55	0	0	2.3	H	N	Cold	150	1125	n	NA	NA	19.662	65.99	2	117	5	5	3	1	0.6	0.6	0	1
1001	c853	2010	8	110	13	MD	21.4	21.1	22.8	22	23.6	64	37	64	49	0	0	5	H	N	Cold	150	1125	n	NA	NA	20.138	69.6	2	117	5	5	3	1	0.6	0.6	0	1
1001	c853	2010	8	110	14	MD	21.2	21.2	22.2	21.7	23.6	61	60	69	64	0	0	3	H	N	Cold	150	1125	n	NA	NA	20.805	65.47	2	117	5	5	3	1	0.6	0.6	0	1
1001	c853	2010	8	110	15	MD	23.3	21.6	23.6	22.8	23.6	41	31	59	42	0	0	2.1	H	N	Cold	150	1125	n	NA	NA	22.717	39.44	2	117	5	5	3	1	0.6	0.6	0	1
1001	c853	2010	8	110	16	PM	23.1	22.9	23.4	23.2	23.6	38	34	51	38	0	0	2.9	H	N	Cold	150	1125	n	NA	NA	23.773	38.49	2	117	5	5	3	1	0.6	0.6	0	1
1001	c853	2010	8	110	17	PM	21.8	21.1	23.1	22	23.6	43	37	50	42	0	0	3	H	N	Cold	150	1125	n	NA	NA	23.677	44.38	2	117	5	5	3	1	0.6	0.6	0	1
1001	c853	2010	8	110	18	PM	19.5	19.5	21.8	21	23.6	47	41	51	44	0	0	2.1	H	N	Cold	150	1125	n	NA	NA	23.388	39.4	2	117	5	5	3	1	0.6	0.6	0	1
1001	c853	2010	8	110	19	PM	14.9	14.9	19.4	17.7	23.6	63	44	63	49	0	0	1.8	H	N	Cold	150	1125	n	NA	NA	21.76	42.78	2	117	5	5	3	1	0.6	0.6	0	1
1001	c853	2010	8	110	20	PM	14.3	14.3	15.9	14.8	23.6	71	55	71	63	0	0	2.1	H	N	Cold	150	1125	n	NA	NA	20.71	50.27	2	117	5	5	3	1	0.6	0.6	0	1
1001	c853	2010	8	110	21	PM	14.1	13	14.2	13.8	23.6	76	71	81	76	0	0	0	H	N	Cold	150	1125	n	NA	NA	20.329	52.29	2	117	5	5	3	1	0.6	0.6	0	1
1001	c853	2010	8	110	22	PM	13.4	13.1	14.5	13.8	23.6	77	72	81	76	0	0	0.3	H	N	Cold	150	1125	n	NA	NA	18.236	52.99	2	117	5	5	3	1	0.6	0.6	0	1
1001	c853	2010	8	110	23	PM	10.1	10.1	13.8	12.3	23.6	89	75	89	80	0	0	0.6	H	N	Cold	150	1125	n	NA	NA	18.331	54.73	2	117	5	5	3	1	0.6	0.6	0	1
1001	c853	2010	8	111	0	AM	8.5	8.4	10.1	9	23.6	98	90	98	94	0	0	1.6	H	N	Cold	150	1125	n	NA	NA	16.237	56.54	2	117	5	5	3	1	0.6	0.6	0	1
1001	c853	2010	8	111	1	AM	8.2	8	8.8	8.3	23.4	100	98	100	99	0	0	0.4	H	N	Cold	150	1125	n	NA	NA	15.951	57.96	2	117	5	5	3	1	0.6	0.6	0	1
1001	c853	2010	8	111	2	AM	7.1	6.8	8.2	7.6	23.4	100	99	100	99	0	0	0.9	H	N	Cold	150	1125	n	NA	NA	16.046	57.39	2	117	5	5	3	1	0.6	0.6	0	1
1001	c853	2010	8	111	3	AM	7.6	7.1	8.3	7.9	23.4	100	100	100	100	0	0	0.3	H	N	Cold	150	1125	n	NA	NA	15.282	57.79	2	117	5	5	3	1	0.6	0.6	0	1
1001	c853	2010	8	111	4	AM	7.3	6.7	8	7.1	23.4	100	100	100	100	0	0	0.4	H	N	Cold	150	1125	n	NA	NA	14.709	58.53	2	117	5	5	3	1	0.6	0.6	0	1
1001	c853	2010	8	111	5	AM	6.4	6.2	7.3	6.7	23.4	100	100	100	100	0	0	0.3	H	N	Cold	150	1125	n	NA	NA	14.134	58.73	2	117	5	5	3	1	0.6	0.6	0	1
1001	c853	2010	8	111	6	AM	7.5	5.6	7.5	6.2	23.4	100	100	100	100	0	0	0.8	H	N	Cold	150	1125	n	NA	NA	13.558	60.42	2	117	5	5	3	1	0.6	0.6	0	1
1001	c853	2010	8	111	7	AM	12.2	7.6	12.2	9.9	23.4	99	99	100	99	0	0	0.3	H	N	Cold	150	1125	n	NA	NA	13.846	64.94	2	117	5	5	3	1	0.6	0.6	0	1
1001	c853	2010	8	111	8	MD	17.8	12.4	17.9	15.4	23.4	61	59	98	78	0	0	0.6	H	N	Cold	150	1125	n	NA	NA	14.517	66.98	2	117	5	5	3	1	0.6	0.6	0	1
1001	c853	2010	8	111	9	MD	19.3	17.6	19.3	18.6	23.4	49	46	66	55	0	0	0.1	H	N	Cold	150	1125	n	NA	NA	16.237	61.79	2	117	5	5	3	1	0.6	0.6	0	1
1001	c853	2010	8	111	10	MD	21.1	19.2	21.1	20.1	23.4	46	41	51	45	0	0	0.8	H	N	Cold	150	1125	n	NA	NA	19.092	56.7	2	117	5	5	3	1	0.6	0.6	0	1
1001	c853	2010	8	111	11	MD	22.1	21.1	23	21.9	23.4	50	38	50	43	0	0	2.4	H	N	Cold	150	1125	n	NA	NA	20.71	48.57	2	117	5	5	3	1	0.6	0.6	0	1
1001	c853	2010	8	111	12	MD	22.1	21.3	22.1	21.6	23.4	43	43	56	49	0	0	3.4	H	N	Cold	150	1125	n	NA	NA	20.138	53.98	2	117	5	5	3	1	0.6	0.6	0	1
1001	c853	2010	8	111	13	MD	22.8	22.1	22.8	22.4	23.4	39	38	48	43	0	0	2.8	H	N	Cold	150	1125	n	NA	NA	20.996	49.76	2	117	5	5	3	1	0.6	0.6	0	1
1001	c853	2010	8	111	14	MD	22.8	22.5	23	22.6	23.4	37	29	43	37	0	0	2.9	H	N	Cold	150	1125	n	NA	NA	21.569	40.45	2	117	5	5	3	1	0.6	0.6	0	1
1001	c853	2010	8	111	15	MD	23.2	22.5	23.2	22.8	23.4	32	25	46	34	0	0	1.4	H	N	Cold	150	1125	n	NA	NA	22.717	38.51	2	117	5	5	3	1	0.6	0.6	0	1
1001	c853	2010	8	111	16	PM	22.5	22.3	23.4	22.8	23.4	33	28	39	32	0	0	2.3	H	N	Cold	150	1125	n	NA	NA	23.773	33.34	2	117	5	5	3	1	0.6	0.6	0	1
1001	c853	2010	8	111	17	PM	21.4	21.3	22.5	21.7	23.4	31	27	37	31	0	0	1.8	H	N	Cold	150	1125	n	NA	NA	22.717	35.14	2	117	5	5	3	1	0.6	0.6	0	1
1001	c853	2010	8	111	18	PM	18.2	18.2	21.3	20	23.4	58	29	58	41	0	0	1.2	H	N	Cold	150	1125	n	NA	NA	21.378	43.68	2	117	5	5	3	1	0.6	0.6	0	1
1001	c853	2010	8	111	19	PM	14.8	14.5	18.1	15.9	23.4	91	59	91	75	0	0	0.9	H	N	Cold	150	1125	n	NA	NA	21.569	49.11	2	117	5	5	3	1	0.6	0.6	0	1
1001	c853	2010	8	111	20	PM	11.2	11.2	14.9	12.9	23.4	97	89	97	92	0	0	0.4	H	N	Cold	150	1125	n	NA	NA	21.282	51.52	2	117	5	5	3	1	0.6	0.6	0	1
1001	c853	2010	8	111	21	PM	9.8	9.6	11.1	10	23.4	100	97	100	99	0	0	0.7	H	N	Cold	150	1125	n	NA	NA	20.71	50.92	2	117	5	5	3	1	0.6	0.6	0	1
1001	c853	2010	8	111	22	PM	9.6	8.7	9.7	9.2	23.4	100	100	100	100	0	0	1.3	H	N	Cold	150	1125	n	NA	NA	19.948	50.42	2	117	5	5	3	1	0.6	0.6	0	1
1001	c853	2010	8	111	23	PM	8.5	8.3	9.6	8.7	23.4	100	100	100	100	0	0	0.7	H	N	Cold	150	1125	n	NA	NA	19.187	50.85	2	117	5	5	3	1	0.6	0.6	0	1
1001	c853	2010	8	112	0	AM	7.8	7.8	8.7	8.3	23.4	100	100	100	100	0	0	0.2	H	N	Cold	150	1125	n	NA	NA	18.14	51.62	2	117	5	5	3	1	0.6	0.6	0	1
1001	c853	2010	8	112	1	AM	7.2	7.2	8	7.5	23.1	100	100	100	100	0	0	0.9	H	N	Cold	150	1125	n	NA	NA	17.379	53	2	117	5	5	3	1	0.6	0.6	0	1
1001	c853	2010	8	112	2	AM	7.7	7.1	7.8	7.4	23.1	100	100	100	100	0	0	1	H	N	Cold	150	1125	n	NA	NA	16.237	53.48	2	117	5	5	3	1	0.6	0.6	0	1
1001	c853	2010	8	112	3	AM	7.5	7.5	7.7	7.6	23.1	100	100	100	100	0	0	0.3	H	N	Cold	150	1125	n	NA	NA	15.664	54.38	2	117	5	5	3	1	0.6	0.6	0	1
1001	c853	2010	8	112	4	AM	7.4	7.3	7.6	7.4	23.1	100	100	100	100	0	0	0.9	H	N	Cold	150	1125	n	NA	NA	15.187	55	2	117	5	5	3	1	0.6	0.6	0	1
1001	c853	2010	8	112	5	AM	7.5	7.1	7.5	7.3	23.1	100	100	100	100	0	0	0.8	H	N	Cold	150	1125	n	NA	NA	14.804	55.69	2	117	5	5	3	1	0.6	0.6	0	1
1001	c853	2010	8	112	6	AM	8.7	7.5	8.7	7.8	23.1	99	99	100	99	0	0	1.1	H	N	Cold	150	1125	n	NA	NA	13.942	56.88	2	117	5	5	3	1	0.6	0.6	0	1
1001	c853	2010	8	112	7	AM	14.1	9	14.3	11.5	23.1	78	78	99	89	0	0	1.1	H	N	Cold	150	1125	n	NA	NA	14.038	60.53	2	117	5	5	3	1	0.6	0.6	0	1
1001	c853	2010	8	112	8	MD	19.2	14.5	19.4	16.9	23.1	45	45	78	62	0	0	0.5	H	N	Cold	150	1125	n	NA	NA	14.996	59.73	2	117	5	5	3	1	0.6	0.6	0	1
1001	c853	2010	8	112	9	MD	20.4	19.6	21.2	20.5	23.1	34	28	45	33	0	0	2	H	N	Cold	150	1125	n	NA	NA	17.855	57.99	2	117	5	5	3	1	0.6	0.6	0	1
1001	c853	2010	8	112	10	MD	21.1	20.1	21.1	20.6	23.1	37	30	42	36	0	0	1.8	H	N	Cold	150	1125	n	NA	NA	20.519	41.04	2	117	5	5	3	1	0.6	0.6	0	1
1001	c853	2010	8	112	11	MD	22.1	21.1	22.1	21.5	23.1	37	30	39	34	0	0	1.9	H	N	Cold	150	1125	n	NA	NA	21.282	38.13	2	117	5	5	3	1	0.6	0.6	0	1
1001	c853	2010	8	112	12	MD	22.2	21.9	22.4	22	23.1	37	30	42	36	0	0	2.4	H	N	Cold	150	1125	n	NA	NA	21.664	39.31	2	117	5	5	3	1	0.6	0.6	0	1
1001	c853	2010	8	112	13	MD	22.8	22.2	23.1	22.6	23.1	36	25	39	31	0	0	2.3	H	N	Cold	150	1125	n	NA	NA	22.333	32.64	2	117	5	5	3	1	0.6	0.6	0	1
1001	c853	2010	8	112	14	MD	21.3	21.3	22.7	22	23.1	46	33	48	41	0	0	2	H	N	Cold	150	1125	n	NA	NA	22.429	43.65	2	117	5	5	3	1	0.6	0.6	0	1
1001	c853	2010	8	112	15	MD	19.4	19.4	21.3	20.3	23.1	77	43	77	63	0	0	1.7	H	N	Cold	150	1125	n	NA	NA	22.046	58.77	2	117	5	5	3	1	0.6	0.6	0	1
1001	c853	2010	8	112	16	PM	19	18.6	19.3	18.8	23.1	83	77	84	81	0	0	1.4	H	N	Cold	150	1125	n	NA	NA	21.76	61.6	2	117	5	5	3	1	0.6	0.6	0	1
1001	c853	2010	8	112	17	PM	18.8	18.8	19	18.9	23.1	80	79	82	80	0	0	1	H	N	Cold	150	1125	n	NA	NA	21.378	57.59	2	117	5	5	3	1	0.6	0.6	0	1
1001	c853	2010	8	112	18	PM	18	18	18.8	18.4	23.1	85	78	85	80	0	0	0.6	H	N	Cold	150	1125	n	NA	NA	21.282	58.18	2	117	5	5	3	1	0.6	0.6	0	1
1001	c853	2010	8	112	19	PM	17	16.9	17.9	17.3	23.1	88	85	89	87	0	0	0.3	H	N	Cold	150	1125	n	NA	NA	21.091	62.83	2	117	5	5	3	1	0.6	0.6	0	1
1001	c853	2010	8	112	20	PM	16.3	16.3	17	16.7	23.1	92	87	92	88	0	0	0	H	N	Cold	150	1125	n	NA	NA	20.996	62.86	2	117	5	5	3	1	0.6	0.6	0	1
1001	c853	2010	8	112	21	PM	15.7	15.7	16.2	16	23.1	96	92	96	94	0	0	0	H	N	Cold	150	1125	n	NA	NA	20.424	64.07	2	117	5	5	3	1	0.6	0.6	0	1
1001	c853	2010	8	112	22	PM	16.2	15.5	16.3	16	23.1	92	91	96	93	0	0	1.1	H	N	Cold	150	1125	n	NA	NA	20.138	64.57	2	117	5	5	3	1	0.6	0.6	0	1
1001	c853	2010	8	112	23	PM	17.9	16	17.9	16.4	23.1	68	68	92	83	0	0	1.3	H	N	Cold	150	1125	n	NA	NA	19.377	62.65	2	117	5	5	3	1	0.6	0.6	0	1
1001	c853	2010	8	113	0	AM	17.4	17.4	18.4	17.8	23.1	73	63	73	68	0	0	0	H	N	Cold	150	1125	n	NA	NA	19.092	61.55	2	117	5	5	3	1	0.6	0.6	0	1
1001	c853	2010	8	113	1	AM	16.1	16	17.4	16.4	23.6	83	73	83	78	0	2.2	0	H	N	Cold	150	1125	n	NA	NA	18.711	66.99	2	117	5	5	3	1	0.6	0.6	0	1
1001	c853	2010	8	113	2	AM	15.4	15.4	16	15.8	23.6	91	82	91	86	0	2.2	0.8	H	N	Cold	150	1125	n	NA	NA	18.426	68.73	2	117	5	5	3	1	0.6	0.6	0	1
1001	c853	2010	8	113	3	AM	16.4	15.4	16.5	16.1	23.6	88	86	91	88	0	2.2	1.4	H	N	Cold	150	1125	n	NA	NA	18.045	70.47	2	117	5	5	3	1	0.6	0.6	0	1
1001	c853	2010	8	113	4	AM	15.7	15.7	16.4	16.2	23.6	84	81	88	84	0	2.2	0	H	N	Cold	150	1125	n	NA	NA	17.76	71.08	2	117	5	5	3	1	0.6	0.6	0	1
1001	c853	2010	8	113	5	AM	15.5	15.4	15.7	15.5	23.6	90	84	90	87	0	2.2	0.6	H	N	Cold	150	1125	n	NA	NA	17.57	70.41	2	117	5	5	3	1	0.6	0.6	0	1
1001	c853	2010	8	113	6	AM	16.3	15.5	16.3	15.7	23.6	84	84	90	87	0	2.2	1.5	H	N	Cold	150	1125	n	NA	NA	17.379	70.85	2	117	5	5	3	1	0.6	0.6	0	1
1001	c853	2010	8	113	7	AM	17	16.2	17.1	16.6	23.6	83	78	84	81	0	2.2	1.8	H	N	Cold	150	1125	n	NA	NA	17.379	73.16	2	117	5	5	3	1	0.6	0.6	0	1
1001	c853	2010	8	113	8	MD	16.8	16.7	17.1	16.9	23.6	86	83	86	84	0	2.2	0.9	H	N	Cold	150	1125	n	NA	NA	17.379	73.68	2	117	5	5	3	1	0.6	0.6	0	1
1001	c853	2010	8	113	9	MD	16.1	16.1	16.8	16.3	23.6	95	86	95	90	1.2	2.2	0.3	H	N	Cold	150	1125	n	NA	NA	17.379	76.02	2	117	5	5	3	1	0.6	0.6	0	1
1001	c853	2010	8	113	10	MD	16.6	16.1	16.6	16.3	23.6	95	95	100	97	1	2.2	4.5	H	N	Cold	150	1125	n	NA	NA	17.189	76.47	2	117	5	5	3	1	0.6	0.6	0	1
1001	c853	2010	8	113	11	MD	20.5	16.7	20.5	18.1	23.6	70	70	95	81	0	2.2	2.7	H	N	Cold	150	1125	n	NA	NA	18.045	75.95	2	117	5	5	3	1	0.6	0.6	0	1
1001	c853	2010	8	113	12	MD	NA	20.5	22.5	21.7	23.6	57	57	71	65	0	2.2	3.4	H	N	Cold	150	1125	n	NA	NA	20.234	65.78	2	117	5	5	3	1	0.6	0.6	0	1
1001	c853	2010	8	113	13	MD	23	22.2	23.6	22.9	23.6	65	51	68	59	0	2.2	3.1	H	N	Cold	150	1125	n	NA	NA	21.091	68.91	2	117	5	5	3	1	0.6	0.6	0	1
1001	c853	2010	8	113	14	MD	21.9	21.7	22.9	22.2	23.6	66	63	69	66	0	2.2	5.5	H	N	Cold	150	1125	n	NA	NA	21.282	70.55	2	117	5	5	3	1	0.6	0.6	0	1
1001	c853	2010	8	113	15	MD	21.4	21.3	22.1	21.6	23.6	67	66	71	68	0	2.2	4.7	H	N	Cold	150	1125	n	NA	NA	22.525	67.67	2	117	5	5	3	1	0.6	0.6	0	1
1001	c853	2010	8	113	16	PM	21.2	20.9	21.5	21.1	23.6	68	68	72	69	0	2.2	4.3	H	N	Cold	150	1125	n	NA	NA	23.484	62.74	2	117	5	5	3	1	0.6	0.6	0	1
1001	c853	2010	8	113	17	PM	NA	20	21.3	20.6	23.6	68	67	71	68	0	2.2	3.9	H	N	Cold	150	1125	n	NA	NA	24.062	59.38	2	117	5	5	3	1	0.6	0.6	0	1
1001	c853	2010	8	113	18	PM	18.1	18.1	20	19.2	23.6	77	67	77	70	0	2.2	5.9	H	N	Cold	150	1125	n	NA	NA	23.196	58.68	2	117	5	5	3	1	0.6	0.6	0	1
1001	c853	2010	8	113	19	PM	16.8	16.8	18.1	17.4	23.6	83	78	83	80	0	2.2	1.9	H	N	Cold	150	1125	n	NA	NA	21.76	60.59	2	117	5	5	3	1	0.6	0.6	0	1
1001	c853	2010	8	113	20	PM	16.4	16.4	16.8	16.6	23.6	84	82	84	83	0	2.2	1.2	H	N	Cold	150	1125	n	NA	NA	20.901	62.09	2	117	5	5	3	1	0.6	0.6	0	1
1001	c853	2010	8	113	21	PM	16.4	16	16.4	16.2	23.6	87	84	87	86	0	2.2	2	H	N	Cold	150	1125	n	NA	NA	20.138	64.04	2	117	5	5	3	1	0.6	0.6	0	1
1001	c853	2010	8	113	22	PM	16.8	16.4	16.8	16.6	23.6	85	85	87	85	0	2.2	1.8	H	N	Cold	150	1125	n	NA	NA	19.662	66.09	2	117	5	5	3	1	0.6	0.6	0	1
1001	c853	2010	8	113	23	PM	16.5	16.4	16.8	16.6	23.6	86	85	87	85	0	2.2	1.8	H	N	Cold	150	1125	n	NA	NA	19.187	67.56	2	117	5	5	3	1	0.6	0.6	0	1
1001	c853	2010	8	114	0	AM	16.8	16.5	16.8	16.6	23.6	85	84	86	85	0	2.2	2	H	N	Cold	150	1125	n	NA	NA	18.901	68.29	2	117	5	5	3	1	0.6	0.6	0	1
1001	c853	2010	8	114	1	AM	15.7	15.7	16.7	16.3	22.1	91	85	91	86	0	0	1.3	H	N	Cold	150	1125	n	NA	NA	18.711	68.56	2	117	5	5	3	1	0.6	0.6	0	1
1001	c853	2010	8	114	2	AM	14.5	14	15.6	14.7	22.1	98	91	98	93	0	0	1.3	H	N	Cold	150	1125	n	NA	NA	18.236	69.9	2	117	5	5	3	1	0.6	0.6	0	1
1001	c853	2010	8	114	3	AM	15.1	14.5	15.4	15	22.1	98	97	99	97	0	0	0.7	H	N	Cold	150	1125	n	NA	NA	17.76	71.08	2	117	5	5	3	1	0.6	0.6	0	1
1001	c853	2010	8	114	4	AM	14.8	14.7	15.2	14.8	22.1	100	98	100	98	0	0	0.8	H	N	Cold	150	1125	n	NA	NA	17.57	72.32	2	117	5	5	3	1	0.6	0.6	0	1
1001	c853	2010	8	114	5	AM	15.7	14.9	15.8	15.3	22.1	100	100	100	100	0	0	1	H	N	Cold	150	1125	n	NA	NA	17.475	73.85	2	117	5	5	3	1	0.6	0.6	0	1
1001	c853	2010	8	114	6	AM	15.2	15.2	16.1	15.8	22.1	99	98	100	98	0	0	0.3	H	N	Cold	150	1125	n	NA	NA	17.379	74.04	2	117	5	5	3	1	0.6	0.6	0	1
1001	c853	2010	8	114	7	AM	16.8	15.4	16.8	16	22.1	94	94	99	97	0	0	0	H	N	Cold	150	1125	n	NA	NA	17.379	75.39	2	117	5	5	3	1	0.6	0.6	0	1
1001	c853	2010	8	114	8	MD	17.9	16.9	18	17.6	22.1	84	83	95	87	0	0	1.2	H	N	Cold	150	1125	n	NA	NA	17.57	75.57	2	117	5	5	3	1	0.6	0.6	0	1
1001	c853	2010	8	114	9	MD	19	17.9	19	18.2	22.1	74	74	83	78	0	0	1.6	H	N	Cold	150	1125	n	NA	NA	18.045	73.78	2	117	5	5	3	1	0.6	0.6	0	1
1001	c853	2010	8	114	10	MD	19.4	18.1	20	19	22.1	78	70	82	76	0	0	2.7	H	N	Cold	150	1125	n	NA	NA	18.521	74.08	2	117	5	5	3	1	0.6	0.6	0	1
1001	c853	2010	8	114	11	MD	19.5	18.3	19.6	18.8	22.1	76	76	84	80	0	0	2.8	H	N	Cold	150	1125	n	NA	NA	18.901	75.22	2	117	5	5	3	1	0.6	0.6	0	1
1001	c853	2010	8	114	12	MD	19.4	17.9	19.6	18.8	22.1	82	76	91	83	0	0	2.9	H	N	Cold	150	1125	n	NA	NA	18.996	76.52	2	117	5	5	3	1	0.6	0.6	0	1
1001	c853	2010	8	114	13	MD	20.1	19.5	20.4	20	22.1	75	72	81	75	0	0	3.3	H	N	Cold	150	1125	n	NA	NA	19.758	70.92	2	117	5	5	3	1	0.6	0.6	0	1
1001	c853	2010	8	114	14	MD	20.2	18.9	21	19.9	22.1	82	71	87	77	0	0	2.4	H	N	Cold	150	1125	n	NA	NA	19.948	72.31	2	117	5	5	3	1	0.6	0.6	0	1
1001	c853	2010	8	114	15	MD	21.7	20.3	22.1	21.4	22.1	71	65	80	70	0	0	4.8	H	N	Cold	150	1125	n	NA	NA	20.805	72.71	2	117	5	5	3	1	0.6	0.6	0	1
1001	c853	2010	8	114	16	PM	20.7	20.5	21.7	20.9	22.1	74	71	75	73	0	0	1.9	H	N	Cold	150	1125	n	NA	NA	20.71	72.38	2	117	5	5	3	1	0.6	0.6	0	1
1001	c853	2010	8	114	17	PM	19.4	19.2	20.7	19.7	22.1	77	74	82	77	0	0	4.1	H	N	Cold	150	1125	n	NA	NA	20.329	70.26	2	117	5	5	3	1	0.6	0.6	0	1
1001	c853	2010	8	114	18	PM	18.1	18	19.4	18.4	22.1	79	77	81	79	0	0	1.6	H	N	Cold	150	1125	n	NA	NA	20.996	64.76	2	117	5	5	3	1	0.6	0.6	0	1
1001	c853	2010	8	114	19	PM	16.1	16.1	18.1	17.2	22.1	88	79	88	82	0	0	1.1	H	N	Cold	150	1125	n	NA	NA	20.138	66	2	117	5	5	3	1	0.6	0.6	0	1
1001	c853	2010	8	114	20	PM	14.4	14.4	16	15.2	22.1	95	88	95	91	0	0	1.1	H	N	Cold	150	1125	n	NA	NA	19.282	66.37	2	117	5	5	3	1	0.6	0.6	0	1
1001	c853	2010	8	114	21	PM	13.8	13.5	14.3	13.7	22.1	100	95	100	97	0	0	0	H	N	Cold	150	1125	n	NA	NA	18.901	68.18	2	117	5	5	3	1	0.6	0.6	0	1
1001	c853	2010	8	114	22	PM	14.1	13.8	14.2	14	22.1	100	100	100	100	0	0	0	H	N	Cold	150	1125	n	NA	NA	18.711	70.94	2	117	5	5	3	1	0.6	0.6	0	1
1001	c853	2010	8	114	23	PM	13.4	13.3	14.1	13.6	22.1	100	100	100	100	0	0	0.4	H	N	Cold	150	1125	n	NA	NA	18.521	70.26	2	117	5	5	3	1	0.6	0.6	0	1
1001	c853	2010	8	115	0	AM	14.5	13.4	14.5	13.9	22.1	100	100	100	100	0	0	0.7	H	N	Cold	150	1125	n	NA	NA	18.521	70.54	2	117	5	5	3	1	0.6	0.6	0	1
1001	c853	2010	8	115	1	AM	14.7	14.6	14.8	14.7	23.2	100	100	100	100	0	2.6	0	H	N	Cold	150	1125	n	NA	NA	18.426	70.83	2	117	5	5	3	1	0.6	0.6	0	1
1001	c853	2010	8	115	2	AM	14.8	14.7	14.9	14.8	23.2	100	100	100	100	0	2.6	0	H	N	Cold	150	1125	n	NA	NA	18.236	71.15	2	117	5	5	3	1	0.6	0.6	0	1
1001	c853	2010	8	115	3	AM	15	14.7	15.1	14.9	23.2	100	100	100	100	0	2.6	0.3	H	N	Cold	150	1125	n	NA	NA	18.045	71.78	2	117	5	5	3	1	0.6	0.6	0	1
1001	c853	2010	8	115	4	AM	15	15	15.4	15.2	23.2	100	100	100	100	0	2.6	0	H	N	Cold	150	1125	n	NA	NA	17.95	72.42	2	117	5	5	3	1	0.6	0.6	0	1
1001	c853	2010	8	115	5	AM	14.7	14.7	15.2	15	23.2	100	100	100	100	0	2.6	0	H	N	Cold	150	1125	n	NA	NA	17.76	72.61	2	117	5	5	3	1	0.6	0.6	0	1
1001	c853	2010	8	115	6	AM	14.3	14	14.7	14.3	23.2	100	100	100	100	0	2.6	0	H	N	Cold	150	1125	n	NA	NA	17.475	72.49	2	117	5	5	3	1	0.6	0.6	0	1
1001	c853	2010	8	115	7	AM	15.8	14.3	15.8	15	23.2	100	100	100	100	0	2.6	0.4	H	N	Cold	150	1125	n	NA	NA	17.284	75.4	2	117	5	5	3	1	0.6	0.6	0	1
1001	c853	2010	8	115	8	MD	18.9	15.9	19	18	23.2	81	80	100	89	0	2.6	1.3	H	N	Cold	150	1125	n	NA	NA	17.76	76.19	2	117	5	5	3	1	0.6	0.6	0	1
1001	c853	2010	8	115	9	MD	20.1	19	20.1	19.7	23.2	71	70	81	74	0	2.6	1.7	H	N	Cold	150	1125	n	NA	NA	18.806	77.25	2	117	5	5	3	1	0.6	0.6	0	1
1001	c853	2010	8	115	10	MD	20.8	20.3	20.8	20.5	23.2	65	64	74	67	0	2.6	0.9	H	N	Cold	150	1125	n	NA	NA	19.758	73.38	2	117	5	5	3	1	0.6	0.6	0	1
1001	c853	2010	8	115	11	MD	22.8	20.9	22.9	21.5	23.2	52	51	66	60	0	2.6	1.8	H	N	Cold	150	1125	n	NA	NA	20.615	68.74	2	117	5	5	3	1	0.6	0.6	0	1
1001	c853	2010	8	115	12	MD	21.3	21.2	23.2	22.3	23.2	68	48	69	59	0	2.6	1.2	H	N	Cold	150	1125	n	NA	NA	21.378	67.86	2	117	5	5	3	1	0.6	0.6	0	1
1001	c853	2010	8	115	13	MD	17.6	17.6	21.2	19.5	23.2	92	68	92	77	0.6	2.6	1.7	H	N	Cold	150	1125	n	NA	NA	20.805	72.88	2	117	5	5	3	1	0.6	0.6	0	1
1001	c853	2010	8	115	14	MD	18.3	17.5	18.9	18.1	23.2	84	84	94	89	0	2.6	2.3	H	N	Cold	150	1125	n	NA	NA	20.519	70.52	2	117	5	5	3	1	0.6	0.6	0	1
1001	c853	2010	8	115	15	MD	17.2	17	18.3	17.4	23.2	98	84	98	91	2	2.6	1.9	H	N	Cold	150	1125	n	NA	NA	20.138	74.67	2	117	5	5	3	1	0.6	0.6	0	1
1001	c853	2010	8	115	16	PM	18.6	17	18.7	17.8	23.2	92	91	100	96	0	2.6	1.8	H	N	Cold	150	1125	n	NA	NA	20.234	74.86	2	117	5	5	3	1	0.6	0.6	0	1
1001	c853	2010	8	115	17	PM	17	16.9	18.6	17.4	23.2	94	89	94	92	0	2.6	1.5	H	N	Cold	150	1125	n	NA	NA	20.138	74.08	2	117	5	5	3	1	0.6	0.6	0	1
1001	c853	2010	8	115	18	PM	17.4	17	17.5	17.3	23.2	92	92	95	93	0	2.6	0	H	N	Cold	150	1125	n	NA	NA	20.043	73.34	2	117	5	5	3	1	0.6	0.6	0	1
1001	c853	2010	8	115	19	PM	15.8	15.8	17.5	16.9	23.2	96	91	96	93	0	2.6	0	H	N	Cold	150	1125	n	NA	NA	19.853	73.73	2	117	5	5	3	1	0.6	0.6	0	1
1001	c853	2010	8	115	20	PM	13.7	13.7	15.7	14.5	23.2	100	97	100	99	0	2.6	0.5	H	N	Cold	150	1125	n	NA	NA	19.758	73.02	2	117	5	5	3	1	0.6	0.6	0	1
1001	c853	2010	8	115	21	PM	12.2	12.2	13.8	13.2	23.2	100	100	100	100	0	2.6	0	H	N	Cold	150	1125	n	NA	NA	19.377	71.9	2	117	5	5	3	1	0.6	0.6	0	1
1001	c853	2010	8	115	22	PM	12.1	12.1	13.4	12.6	23.2	100	100	100	100	0	2.6	0.8	H	N	Cold	150	1125	n	NA	NA	18.521	70.96	2	117	5	5	3	1	0.6	0.6	0	1
1001	c853	2010	8	115	23	PM	11.1	11	12.1	11.5	23.2	100	100	100	100	0	2.6	0.8	H	N	Cold	150	1125	n	NA	NA	18.14	69.66	2	117	5	5	3	1	0.6	0.6	0	1
1001	c853	2010	8	116	0	AM	9.7	9.7	11.1	10.5	23.2	100	100	100	100	0	2.6	0.5	H	N	Cold	150	1125	n	NA	NA	17.665	69.48	2	117	5	5	3	1	0.6	0.6	0	1
1001	c853	2010	8	116	1	AM	9.4	9.2	9.7	9.4	25.3	100	100	100	100	0	0	0.9	H	N	Cold	150	1125	n	NA	NA	17.094	70.62	2	117	5	5	3	1	0.6	0.6	0	1
1001	c853	2010	8	116	2	AM	9.9	8.7	9.9	9.1	25.3	100	100	100	100	0	0	1.5	H	N	Cold	150	1125	n	NA	NA	16.713	70.82	2	117	5	5	3	1	0.6	0.6	0	1
1001	c853	2010	8	116	3	AM	9.9	9.6	10.4	10	25.3	100	100	100	100	0	0	0.8	H	N	Cold	150	1125	n	NA	NA	15.951	69.04	2	117	5	5	3	1	0.6	0.6	0	1
1001	c853	2010	8	116	4	AM	9.8	8.9	10	9.3	25.3	100	100	100	100	0	0	1.5	H	N	Cold	150	1125	n	NA	NA	15.473	68.44	2	117	5	5	3	1	0.6	0.6	0	1
1001	c853	2010	8	116	5	AM	10.1	9.9	11	10.2	25.3	100	100	100	100	0	0	0	H	N	Cold	150	1125	n	NA	NA	14.325	70.15	2	117	5	5	3	1	0.6	0.6	0	1
1001	c853	2010	8	116	6	AM	11.3	9.4	11.3	10.1	25.3	100	100	100	100	0	0	1	H	N	Cold	150	1125	n	NA	NA	14.038	70.2	2	117	5	5	3	1	0.6	0.6	0	1
1001	c853	2010	8	116	7	AM	15.2	11.5	15.2	13.3	25.3	93	93	100	98	0	0	0	H	N	Cold	150	1125	n	NA	NA	14.9	76.28	2	117	5	5	3	1	0.6	0.6	0	1
1001	c853	2010	8	116	8	MD	17.9	15.5	18.8	17.6	25.3	82	72	92	80	0	0	0.8	H	N	Cold	150	1125	n	NA	NA	17.094	75.83	2	117	5	5	3	1	0.6	0.6	0	1
1001	c853	2010	8	116	9	MD	20.7	18.1	20.7	19.5	25.3	56	56	83	71	0	0	1.4	H	N	Cold	150	1125	n	NA	NA	18.711	73.16	2	117	5	5	3	1	0.6	0.6	0	1
1001	c853	2010	8	116	10	MD	22.5	20.7	22.5	21.5	25.3	50	48	59	54	0	0	2.1	H	N	Cold	150	1125	n	NA	NA	20.519	64.67	2	117	5	5	3	1	0.6	0.6	0	1
1001	c853	2010	8	116	11	MD	23.6	22.5	23.6	23	25.3	52	47	53	50	0	0	1.3	H	N	Cold	150	1125	n	NA	NA	20.805	58.24	2	117	5	5	3	1	0.6	0.6	0	1
1001	c853	2010	8	116	12	MD	24.1	23.7	24.6	24	25.3	49	47	53	50	0	0	3.2	H	N	Cold	150	1125	n	NA	NA	21.664	56.04	2	117	5	5	3	1	0.6	0.6	0	1
1001	c853	2010	8	116	13	MD	24	24	25.3	24.6	25.3	45	40	52	48	0	0	2.5	H	N	Cold	150	1125	n	NA	NA	22.525	55.47	2	117	5	5	3	1	0.6	0.6	0	1
1001	c853	2010	8	116	14	MD	22.8	22.7	24	23.1	25.3	47	42	50	46	0	0	2.7	H	N	Cold	150	1125	n	NA	NA	22.908	52.01	2	117	5	5	3	1	0.6	0.6	0	1
1001	c853	2010	8	116	15	MD	21.4	21.4	22.8	22.3	25.3	56	44	56	49	0	0	2.3	H	N	Cold	150	1125	n	NA	NA	22.621	50.16	2	117	5	5	3	1	0.6	0.6	0	1
1001	c853	2010	8	116	16	PM	23.1	21.2	23.1	22.3	25.3	54	44	54	50	0	0	0.8	H	N	Cold	150	1125	n	NA	NA	21.951	52.12	2	117	5	5	3	1	0.6	0.6	0	1
1001	c853	2010	8	116	17	PM	19	19	23.1	21	25.3	74	52	74	61	0	0	1.5	H	N	Cold	150	1125	n	NA	NA	21.951	56.74	2	117	5	5	3	1	0.6	0.6	0	1
1001	c853	2010	8	116	18	PM	18.7	18.6	19.2	18.8	25.3	76	74	82	78	0	0	1.6	H	N	Cold	150	1125	n	NA	NA	22.142	62.05	2	117	5	5	3	1	0.6	0.6	0	1
1001	c853	2010	8	116	19	PM	15.8	15.8	18.7	17.5	25.3	87	76	87	81	0	0	0.1	H	N	Cold	150	1125	n	NA	NA	21.855	61.96	2	117	5	5	3	1	0.6	0.6	0	1
1001	c853	2010	8	116	20	PM	13.2	13.2	15.8	14.2	25.3	97	88	97	92	0	0	0.6	H	N	Cold	150	1125	n	NA	NA	21.282	62.16	2	117	5	5	3	1	0.6	0.6	0	1
1001	c853	2010	8	116	21	PM	12.4	12.3	13.8	12.9	25.3	100	97	100	98	0	0	0	H	N	Cold	150	1125	n	NA	NA	20.71	63	2	117	5	5	3	1	0.6	0.6	0	1
1001	c853	2010	8	116	22	PM	13.4	12.3	13.5	12.8	25.3	99	99	100	99	0	0	0	H	N	Cold	150	1125	n	NA	NA	19.853	64.18	2	117	5	5	3	1	0.6	0.6	0	1
1001	c853	2010	8	116	23	PM	13.7	13.3	15.5	14.2	25.3	93	91	100	94	0	0	0	H	N	Cold	150	1125	n	NA	NA	19.567	64.16	2	117	5	5	3	1	0.6	0.6	0	1
1001	c853	2010	8	117	0	AM	11.3	10.9	13.8	12	25.3	100	92	100	95	0	0	0.9	H	N	Cold	150	1125	n	NA	NA	19.187	64.06	2	117	5	5	3	1	0.6	0.6	0	1
1001	c853	2010	8	117	1	AM	11.2	10.7	11.2	11	23.7	100	100	100	100	0	0	0.4	H	N	Cold	150	1125	n	NA	NA	18.331	63.5	2	117	5	5	3	1	0.6	0.6	0	1
1001	c853	2010	8	117	2	AM	10.5	10.2	11.1	10.6	23.7	100	100	100	100	0	0	0.3	H	N	Cold	150	1125	n	NA	NA	16.713	64.09	2	117	5	5	3	1	0.6	0.6	0	1
1001	c853	2010	8	117	3	AM	9.6	9.5	10.4	9.9	23.7	100	100	100	100	0	0	0.2	H	N	Cold	150	1125	n	NA	NA	16.618	65.28	2	117	5	5	3	1	0.6	0.6	0	1
1001	c853	2010	8	117	4	AM	9.3	9.1	9.9	9.5	23.7	100	100	100	100	0	0	0.3	H	N	Cold	150	1125	n	NA	NA	16.713	64.5	2	117	5	5	3	1	0.6	0.6	0	1
1001	c853	2010	8	117	5	AM	8.6	8.6	9.7	9.1	23.7	100	100	100	100	0	0	0.5	H	N	Cold	150	1125	n	NA	NA	16.237	64.85	2	117	5	5	3	1	0.6	0.6	0	1
1001	c853	2010	8	117	6	AM	10.6	8.6	10.6	9.7	23.7	100	100	100	100	0	0	0.8	H	N	Cold	150	1125	n	NA	NA	15.76	65.72	2	117	5	5	3	1	0.6	0.6	0	1
1001	c853	2010	8	117	7	AM	15.4	10.8	15.5	13.2	23.7	88	88	100	97	0	0	0.8	H	N	Cold	150	1125	n	NA	NA	15.76	69.19	2	117	5	5	3	1	0.6	0.6	0	1
1001	c853	2010	8	117	8	MD	21.3	15.8	21.3	18.4	23.7	59	58	87	70	0	0	0.2	H	N	Cold	150	1125	n	NA	NA	16.523	71.7	2	117	5	5	3	1	0.6	0.6	0	1
1001	c853	2010	8	117	9	MD	21.4	21.3	22.2	21.8	23.7	55	49	57	52	0	0	1.5	H	N	Cold	150	1125	n	NA	NA	19.187	66.8	2	117	5	5	3	1	0.6	0.6	0	1
1001	c853	2010	8	117	10	MD	23	21.2	23	21.9	23.7	47	45	58	50	0	0	1.5	H	N	Cold	150	1125	n	NA	NA	20.519	59.13	2	117	5	5	3	1	0.6	0.6	0	1
1001	c853	2010	8	117	11	MD	23	22.9	23.4	23.1	23.7	48	40	52	46	0	0	1.5	H	N	Cold	150	1125	n	NA	NA	21.378	55.96	2	117	5	5	3	1	0.6	0.6	0	1
1001	c853	2010	8	117	12	MD	23	22.9	23.7	23.3	23.7	54	43	57	48	0	0	2.3	H	N	Cold	150	1125	n	NA	NA	22.429	56.41	2	117	5	5	3	1	0.6	0.6	0	1
1001	c853	2010	8	117	13	MD	23.3	22.1	23.3	22.6	23.7	53	49	61	55	0	0	1.9	H	N	Cold	150	1125	n	NA	NA	22.717	54.27	2	117	5	5	3	1	0.6	0.6	0	1
1001	c853	2010	8	117	14	MD	22.8	22.7	23.3	22.9	23.7	47	47	57	53	0	0	2.4	H	N	Cold	150	1125	n	NA	NA	23.1	54.59	2	117	5	5	3	1	0.6	0.6	0	1
1001	c853	2010	8	117	15	MD	23.3	22.7	23.6	23.2	23.7	43	41	52	46	0	0	1.9	H	N	Cold	150	1125	n	NA	NA	23.388	48.8	2	117	5	5	3	1	0.6	0.6	0	1
1001	c853	2010	8	117	16	PM	22.8	22.8	23.5	23.2	23.7	47	40	54	48	0	0	2.4	H	N	Cold	150	1125	n	NA	NA	24.641	51.58	2	117	5	5	3	1	0.6	0.6	0	1
1001	c853	2010	8	117	17	PM	21.1	21.1	23	22	23.7	58	47	59	53	0	0	2	H	N	Cold	150	1125	n	NA	NA	24.835	51.74	2	117	5	5	3	1	0.6	0.6	0	1
1001	c853	2010	8	117	18	PM	18.4	18.4	21.1	20.2	23.7	86	56	86	69	0	0	1	H	N	Cold	150	1125	n	NA	NA	24.062	57.56	2	117	5	5	3	1	0.6	0.6	0	1
1001	c853	2010	8	117	19	PM	16.1	16.1	18.3	17.1	23.7	96	86	96	92	0	0	0.6	H	N	Cold	150	1125	n	NA	NA	21.76	63.27	2	117	5	5	3	1	0.6	0.6	0	1
1001	c853	2010	8	117	20	PM	13.8	13.8	16	14.8	23.7	100	95	100	98	0	0	0.7	H	N	Cold	150	1125	n	NA	NA	22.142	60.51	2	117	5	5	3	1	0.6	0.6	0	1
1001	c853	2010	8	117	21	PM	12.4	12.4	13.7	13	23.7	100	100	100	100	0	0	0.7	H	N	Cold	150	1125	n	NA	NA	20.996	62.07	2	117	5	5	3	1	0.6	0.6	0	1
1001	c853	2010	8	117	22	PM	12.1	11.8	12.3	12	23.7	100	100	100	100	0	0	0.6	H	N	Cold	150	1125	n	NA	NA	21.282	60.36	2	117	5	5	3	1	0.6	0.6	0	1
1001	c853	2010	8	117	23	PM	11.1	11.1	12	11.5	23.7	100	100	100	100	0	0	0.4	H	N	Cold	150	1125	n	NA	NA	20.615	59.73	2	117	5	5	3	1	0.6	0.6	0	1
1001	c853	2010	8	118	0	AM	11.1	10.7	11.1	10.9	23.7	100	100	100	100	0	0	0.5	H	N	Cold	150	1125	n	NA	NA	20.138	62.18	2	117	5	5	3	1	0.6	0.6	0	1
1001	c853	2010	8	118	1	AM	11.5	10.8	11.6	11.2	23.6	100	100	100	100	0	0	0.7	H	N	Cold	150	1125	n	NA	NA	18.806	62.7	2	117	5	5	3	1	0.6	0.6	0	1
1001	c853	2010	8	118	2	AM	10.7	10.7	11.8	11.1	23.6	100	100	100	100	0	0	0.7	H	N	Cold	150	1125	n	NA	NA	18.806	61.97	2	117	5	5	3	1	0.6	0.6	0	1
1001	c853	2010	8	118	3	AM	9.9	9.7	10.7	10.1	23.6	100	100	100	100	0	0	1.1	H	N	Cold	150	1125	n	NA	NA	17.665	64.98	2	117	5	5	3	1	0.6	0.6	0	1
1001	c853	2010	8	118	4	AM	10	9.7	10.5	10	23.6	100	100	100	100	0	0	0.8	H	N	Cold	150	1125	n	NA	NA	17.57	63.75	2	117	5	5	3	1	0.6	0.6	0	1
1001	c853	2010	8	118	5	AM	9.8	9.7	10.3	10	23.6	100	100	100	100	0	0	0	H	N	Cold	150	1125	n	NA	NA	17.284	63.34	2	117	5	5	3	1	0.6	0.6	0	1
1001	c853	2010	8	118	6	AM	10.7	9.5	10.7	9.8	23.6	100	100	100	100	0	0	0.6	H	N	Cold	150	1125	n	NA	NA	16.046	66.03	2	117	5	5	3	1	0.6	0.6	0	1
1001	c853	2010	8	118	7	AM	14.7	10.9	14.7	13	23.6	100	100	100	100	0	0	0.4	H	N	Cold	150	1125	n	NA	NA	16.713	67.57	2	117	5	5	3	1	0.6	0.6	0	1
1001	c853	2010	8	118	8	MD	18.8	14.8	18.8	16.7	23.6	99	99	100	99	0	0	0.3	H	N	Cold	150	1125	n	NA	NA	17.665	71.38	2	117	5	5	3	1	0.6	0.6	0	1
1001	c853	2010	8	118	9	MD	20.6	19.1	20.7	20	23.6	66	63	99	76	0	0	1.6	H	N	Cold	150	1125	n	NA	NA	19.092	70.17	2	117	5	5	3	1	0.6	0.6	0	1
1001	c853	2010	8	118	10	MD	21.6	20.6	21.6	20.9	23.6	59	59	66	62	0	0	1.7	H	N	Cold	150	1125	n	NA	NA	20.805	64.71	2	117	5	5	3	1	0.6	0.6	0	1
1001	c853	2010	8	118	11	MD	23	21.5	23	22.2	23.6	58	54	63	58	0	0	3.3	H	N	Cold	150	1125	n	NA	NA	22.908	60.12	2	117	5	5	3	1	0.6	0.6	0	1
1001	c853	2010	8	118	12	MD	23.2	22.9	23.6	23.2	23.6	62	55	62	58	0	0	2.1	H	N	Cold	150	1125	n	NA	NA	23.004	60.38	2	117	5	5	3	1	0.6	0.6	0	1
1001	c853	2010	8	118	13	MD	22.7	22.5	23.2	22.7	23.6	65	60	66	63	0	0	2.9	H	N	Cold	150	1125	n	NA	NA	22.908	59.85	2	117	5	5	3	1	0.6	0.6	0	1
1001	c853	2010	8	118	14	MD	20.9	20.9	23	22.4	23.6	70	64	70	66	0	0	3	H	N	Cold	150	1125	n	NA	NA	22.717	61.62	2	117	5	5	3	1	0.6	0.6	0	1
1001	c853	2010	8	118	15	MD	18.3	18.3	20.8	19	23.6	83	71	83	79	0	0	1.6	H	N	Cold	150	1125	n	NA	NA	22.621	62.92	2	117	5	5	3	1	0.6	0.6	0	1
1001	c853	2010	8	118	16	PM	17.6	17.6	18.3	17.9	23.6	89	83	89	86	0	0	1.4	H	N	Cold	150	1125	n	NA	NA	21.569	63.06	2	117	5	5	3	1	0.6	0.6	0	1
1001	c853	2010	8	118	17	PM	17.6	17.4	17.6	17.5	23.6	91	89	92	91	0	0	1.1	H	N	Cold	150	1125	n	NA	NA	20.901	66.27	2	117	5	5	3	1	0.6	0.6	0	1
1001	c853	2010	8	118	18	PM	17.7	17.5	17.8	17.6	23.6	90	90	92	90	0	0	0	H	N	Cold	150	1125	n	NA	NA	20.901	66.59	2	117	5	5	3	1	0.6	0.6	0	1
1001	c853	2010	8	118	19	PM	16.1	16.1	17.7	17.1	23.6	94	90	95	91	0	0	0	H	N	Cold	150	1125	n	NA	NA	20.901	65.36	2	117	5	5	3	1	0.6	0.6	0	1
1001	c853	2010	8	118	20	PM	13.8	13.8	16	14.9	23.6	99	95	99	97	0	0	0	H	N	Cold	150	1125	n	NA	NA	20.996	64.95	2	117	5	5	3	1	0.6	0.6	0	1
1001	c853	2010	8	118	21	PM	13	13	13.8	13.3	23.6	100	99	100	99	0	0	0.7	H	N	Cold	150	1125	n	NA	NA	20.519	63.96	2	117	5	5	3	1	0.6	0.6	0	1
1001	c853	2010	8	118	22	PM	11.9	11.9	13	12.3	23.6	100	100	100	100	0	0	0.7	H	N	Cold	150	1125	n	NA	NA	19.948	63.08	2	117	5	5	3	1	0.6	0.6	0	1
1001	c853	2010	8	118	23	PM	12.3	11.3	12.4	11.7	23.6	100	100	100	100	0	0	0.3	H	N	Cold	150	1125	n	NA	NA	19.472	62.87	2	117	5	5	3	1	0.6	0.6	0	1
1001	c853	2010	8	119	0	AM	11	10.8	12.4	11.4	23.6	100	100	100	100	0	0	0	H	N	Cold	150	1125	n	NA	NA	18.806	63.56	2	117	5	5	3	1	0.6	0.6	0	1
1001	c853	2010	8	119	1	AM	10.2	9.8	10.9	10.2	24.7	100	100	100	100	0	2.6	0.1	H	N	Cold	150	1125	n	NA	NA	17.665	65.99	2	117	5	5	3	1	0.6	0.6	0	1
1001	c853	2010	8	119	2	AM	10.2	9.8	10.9	10.2	24.7	100	100	100	100	0	2.6	0	H	N	Cold	150	1125	n	NA	NA	17.665	63.97	2	117	5	5	3	1	0.6	0.6	0	1
1001	c853	2010	8	119	3	AM	9.6	9.6	10.4	10	24.7	100	100	100	100	0	2.6	0.3	H	N	Cold	150	1125	n	NA	NA	17.094	64.75	2	117	5	5	3	1	0.6	0.6	0	1
1001	c853	2010	8	119	4	AM	9.7	9.6	10.6	9.9	24.7	100	100	100	100	0	2.6	0.8	H	N	Cold	150	1125	n	NA	NA	16.618	64.85	2	117	5	5	3	1	0.6	0.6	0	1
1001	c853	2010	8	119	5	AM	9.1	9.1	9.8	9.5	24.7	100	100	100	100	0	2.6	0.8	H	N	Cold	150	1125	n	NA	NA	16.046	64.89	2	117	5	5	3	1	0.6	0.6	0	1
1001	c853	2010	8	119	6	AM	10.6	9.3	10.6	9.7	24.7	100	100	100	100	0	2.6	0	H	N	Cold	150	1125	n	NA	NA	15.76	64.94	2	117	5	5	3	1	0.6	0.6	0	1
1001	c853	2010	8	119	7	AM	14.7	10.7	14.7	12.8	24.7	100	100	100	100	0	2.6	0.3	H	N	Cold	150	1125	n	NA	NA	15.855	68.37	2	117	5	5	3	1	0.6	0.6	0	1
1001	c853	2010	8	119	8	MD	19.7	15	19.7	17.4	24.7	71	71	100	92	0	2.6	0.2	H	N	Cold	150	1125	n	NA	NA	17.379	74.22	2	117	5	5	3	1	0.6	0.6	0	1
1001	c853	2010	8	119	9	MD	21.7	19.8	22	21.4	24.7	52	51	70	58	0	2.6	0.5	H	N	Cold	150	1125	n	NA	NA	18.331	68.75	2	117	5	5	3	1	0.6	0.6	0	1
1001	c853	2010	8	119	10	MD	23.2	21.7	23.2	22.3	24.7	45	45	55	49	0	2.6	0.6	H	N	Cold	150	1125	n	NA	NA	20.805	64.08	2	117	5	5	3	1	0.6	0.6	0	1
1001	c853	2010	8	119	11	MD	23.8	23.1	23.8	23.5	24.7	50	44	54	49	0	2.6	2.1	H	N	Cold	150	1125	n	NA	NA	21.855	59.06	2	117	5	5	3	1	0.6	0.6	0	1
1001	c853	2010	8	119	12	MD	24.6	23.6	24.7	24	24.7	46	44	55	49	0	2.6	2.7	H	N	Cold	150	1125	n	NA	NA	22.238	57.04	2	117	5	5	3	1	0.6	0.6	0	1
1001	c853	2010	8	119	13	MD	19	19	24.5	22	24.7	72	43	72	56	0.6	2.6	1.6	H	N	Cold	150	1125	n	NA	NA	22.429	60.44	2	117	5	5	3	1	0.6	0.6	0	1
1001	c853	2010	8	119	14	MD	19.2	17.5	19.2	18	24.7	95	73	95	88	1.6	2.6	1.1	H	N	Cold	150	1125	n	NA	NA	21.569	69.5	2	117	5	5	3	1	0.6	0.6	0	1
1001	c853	2010	8	119	15	MD	20.9	19.4	21.3	20.2	24.7	65	64	96	79	0	2.6	1.9	H	N	Cold	150	1125	n	NA	NA	22.429	62.23	2	117	5	5	3	1	0.6	0.6	0	1
1001	c853	2010	8	119	16	PM	20.3	19.2	20.7	19.8	24.7	59	59	72	66	0	2.6	0.5	H	N	Cold	150	1125	n	NA	NA	22.908	52.85	2	117	5	5	3	1	0.6	0.6	0	1
1001	c853	2010	8	119	17	PM	20.2	19.9	20.7	20.2	24.7	60	55	63	60	0	2.6	1.3	H	N	Cold	150	1125	n	NA	NA	22.525	57.76	2	117	5	5	3	1	0.6	0.6	0	1
1001	c853	2010	8	119	18	PM	17.1	17	20.1	17.8	24.7	89	60	90	80	0.4	2.6	1.1	H	N	Cold	150	1125	n	NA	NA	22.429	62.96	2	117	5	5	3	1	0.6	0.6	0	1
1001	c853	2010	8	119	19	PM	15	15	17.2	16.5	24.7	95	88	95	91	0	2.6	0	H	N	Cold	150	1125	n	NA	NA	22.142	62.61	2	117	5	5	3	1	0.6	0.6	0	1
1001	c853	2010	8	119	20	PM	13.5	13.3	15	13.9	24.7	100	95	100	97	0	2.6	0	H	N	Cold	150	1125	n	NA	NA	21.091	60.95	2	117	5	5	3	1	0.6	0.6	0	1
1001	c853	2010	8	119	21	PM	12.1	11.8	13.4	12.5	24.7	100	99	100	99	0	2.6	0	H	N	Cold	150	1125	n	NA	NA	20.043	64.06	2	117	5	5	3	1	0.6	0.6	0	1
1001	c853	2010	8	119	22	PM	10.5	10.4	12	11	24.7	100	100	100	100	0	2.6	0	H	N	Cold	150	1125	n	NA	NA	19.853	64.1	2	117	5	5	3	1	0.6	0.6	0	1
1001	c853	2010	8	119	23	PM	10.7	9.9	10.8	10.2	24.7	100	100	100	100	0	2.6	0.2	H	N	Cold	150	1125	n	NA	NA	19.377	64.11	2	117	5	5	3	1	0.6	0.6	0	1
1001	c853	2010	8	120	0	AM	10.2	9.8	10.6	10	24.7	100	100	100	100	0	2.6	0.9	H	N	Cold	150	1125	n	NA	NA	17.76	65.78	2	117	5	5	3	1	0.6	0.6	0	1
1001	c853	2010	8	120	1	AM	10	10	10.7	10.4	22.8	100	100	100	100	0	0.2	0	H	N	Cold	150	1125	n	NA	NA	17.855	63.93	2	117	5	5	3	1	0.6	0.6	0	1
1001	c853	2010	8	120	2	AM	8.6	8.6	9.9	9.1	22.8	100	100	100	100	0	0.2	0	H	N	Cold	150	1125	n	NA	NA	17.189	65.34	2	117	5	5	3	1	0.6	0.6	0	1
1001	c853	2010	8	120	3	AM	8.3	8.3	9.2	8.6	22.8	100	100	100	100	0	0.2	0.6	H	N	Cold	150	1125	n	NA	NA	16.523	65.75	2	117	5	5	3	1	0.6	0.6	0	1
1001	c853	2010	8	120	4	AM	8.4	8.3	9	8.6	22.8	100	100	100	100	0.2	0.2	0.5	H	N	Cold	150	1125	n	NA	NA	15.855	65.7	2	117	5	5	3	1	0.6	0.6	0	1
1001	c853	2010	8	120	5	AM	8.5	8.2	8.8	8.5	22.8	100	100	100	100	0	0.2	0.6	H	N	Cold	150	1125	n	NA	NA	15.378	64.45	2	117	5	5	3	1	0.6	0.6	0	1
1001	c853	2010	8	120	6	AM	10.5	8.3	10.5	9	22.8	100	100	100	100	0	0.2	0.8	H	N	Cold	150	1125	n	NA	NA	14.804	66.73	2	117	5	5	3	1	0.6	0.6	0	1
1001	c853	2010	8	120	7	AM	14.6	10.6	14.6	12.5	22.8	100	100	100	100	0	0.2	1.4	H	N	Cold	150	1125	n	NA	NA	15.378	70.89	2	117	5	5	3	1	0.6	0.6	0	1
1001	c853	2010	8	120	8	MD	20.3	15	20.5	17.9	22.8	69	69	100	89	0	0.2	0.3	H	N	Cold	150	1125	n	NA	NA	16.523	74.33	2	117	5	5	3	1	0.6	0.6	0	1
1001	c853	2010	8	120	9	MD	21.2	20.8	22.2	21.5	22.8	51	50	67	56	0	0.2	1	H	N	Cold	150	1125	n	NA	NA	19.662	69.81	2	117	5	5	3	1	0.6	0.6	0	1
1001	c853	2010	8	120	10	MD	21.7	21.1	21.8	21.3	22.8	45	41	52	45	0	0.2	0.4	H	N	Cold	150	1125	n	NA	NA	20.329	56.18	2	117	5	5	3	1	0.6	0.6	0	1
1001	c853	2010	8	120	11	MD	22.7	21.7	22.8	22.3	22.8	39	39	48	43	0	0.2	2.8	H	N	Cold	150	1125	n	NA	NA	21.378	51.57	2	117	5	5	3	1	0.6	0.6	0	1
1001	c853	2010	8	120	12	MD	22.8	22.3	22.8	22.5	22.8	44	39	49	44	0	0.2	3.7	H	N	Cold	150	1125	n	NA	NA	21.76	51.61	2	117	5	5	3	1	0.6	0.6	0	1
1001	c853	2010	8	120	13	MD	22.2	22.2	22.7	22.4	22.8	45	39	49	45	0	0.2	4.1	H	N	Cold	150	1125	n	NA	NA	22.046	48.22	2	117	5	5	3	1	0.6	0.6	0	1
1001	c853	2010	8	120	14	MD	22.1	22	22.4	22.1	22.8	47	45	53	49	0	0.2	3.1	H	N	Cold	150	1125	n	NA	NA	22.621	49.94	2	117	5	5	3	1	0.6	0.6	0	1
1001	c853	2010	8	120	15	MD	21.9	21.6	22.5	22	22.8	51	47	53	50	0	0.2	2.1	H	N	Cold	150	1125	n	NA	NA	22.812	50.59	2	117	5	5	3	1	0.6	0.6	0	1
1001	c853	2010	8	120	16	PM	21.2	21.2	21.9	21.4	22.8	53	46	54	50	0	0.2	1.4	H	N	Cold	150	1125	n	NA	NA	23.292	46.97	2	117	5	5	3	1	0.6	0.6	0	1
1001	c853	2010	8	120	17	PM	20.1	20.1	21.2	20.4	22.8	57	50	61	55	0	0.2	1.7	H	N	Cold	150	1125	n	NA	NA	24.255	48.52	2	117	5	5	3	1	0.6	0.6	0	1
1001	c853	2010	8	120	18	PM	18.9	18.9	20.1	19.5	22.8	72	56	72	64	0	0.2	0.4	H	N	Cold	150	1125	n	NA	NA	23.966	50.16	2	117	5	5	3	1	0.6	0.6	0	1
1001	c853	2010	8	120	19	PM	16.2	16.2	18.9	17.5	22.8	87	72	87	79	0	0.2	0	H	N	Cold	150	1125	n	NA	NA	23.388	55.54	2	117	5	5	3	1	0.6	0.6	0	1
1001	c853	2010	8	120	20	PM	12.7	12.7	16.1	14	22.8	97	86	97	91	0	0.2	0.6	H	N	Cold	150	1125	n	NA	NA	22.429	57.11	2	117	5	5	3	1	0.6	0.6	0	1
1001	c853	2010	8	120	21	PM	11.3	11.3	12.8	12.1	22.8	100	97	100	98	0	0.2	0.8	H	N	Cold	150	1125	n	NA	NA	22.333	55.32	2	117	5	5	3	1	0.6	0.6	0	1
1001	c853	2010	8	120	22	PM	10.6	10.5	11.2	10.7	22.8	100	100	100	100	0	0.2	1	H	N	Cold	150	1125	n	NA	NA	21.473	55.88	2	117	5	5	3	1	0.6	0.6	0	1
1001	c853	2010	8	120	23	PM	10	9.9	10.6	10.2	22.8	100	100	100	100	0	0.2	0.6	H	N	Cold	150	1125	n	NA	NA	20.71	56.38	2	117	5	5	3	1	0.6	0.6	0	1
1001	c853	2010	8	121	0	AM	9.7	9.5	10.1	9.7	22.8	100	100	100	100	0	0.2	0.1	H	N	Cold	150	1125	n	NA	NA	19.853	56.35	2	117	5	5	3	1	0.6	0.6	0	1
1001	c853	2010	8	121	1	AM	9	8.9	9.6	9.2	23.6	100	100	100	100	0	0	0.8	H	N	Cold	150	1125	n	NA	NA	19.187	57.28	2	117	5	5	3	1	0.6	0.6	0	1
1001	c853	2010	8	121	2	AM	7.9	7.9	9	8.3	23.6	100	100	100	100	0	0	0.3	H	N	Cold	150	1125	n	NA	NA	18.521	56.9	2	117	5	5	3	1	0.6	0.6	0	1
1001	c853	2010	8	121	3	AM	7.2	7.1	7.8	7.4	23.6	100	100	100	100	0	0	0.6	H	N	Cold	150	1125	n	NA	NA	17.475	57.93	2	117	5	5	3	1	0.6	0.6	0	1
1001	c853	2010	8	121	4	AM	7.1	7.1	8	7.4	23.6	100	100	100	100	0	0	0.8	H	N	Cold	150	1125	n	NA	NA	16.903	56.69	2	117	5	5	3	1	0.6	0.6	0	1
1001	c853	2010	8	121	5	AM	6.6	6.6	7.2	6.8	23.6	100	100	100	100	0	0	1.2	H	N	Cold	150	1125	n	NA	NA	16.332	57.56	2	117	5	5	3	1	0.6	0.6	0	1
1001	c853	2010	8	121	6	AM	9.3	6.6	9.3	7.3	23.6	100	100	100	100	0	0	0.8	H	N	Cold	150	1125	n	NA	NA	15.855	58.7	2	117	5	5	3	1	0.6	0.6	0	1
1001	c853	2010	8	121	7	AM	14.1	9.5	14.1	11.9	23.6	100	100	100	100	0	0	0.5	H	N	Cold	150	1125	n	NA	NA	15.951	64.33	2	117	5	5	3	1	0.6	0.6	0	1
1001	c853	2010	8	121	8	MD	19.6	14.2	19.6	17	23.6	64	63	100	82	0	0	0	H	N	Cold	150	1125	n	NA	NA	17.475	66.51	2	117	5	5	3	1	0.6	0.6	0	1
1001	c853	2010	8	121	9	MD	21	19.5	21.7	20.7	23.6	50	48	63	52	0	0	0.6	H	N	Cold	150	1125	n	NA	NA	19.377	57.81	2	117	5	5	3	1	0.6	0.6	0	1
1001	c853	2010	8	121	10	MD	22.1	20.9	22.1	21.6	23.6	48	41	53	45	0	0	1.7	H	N	Cold	150	1125	n	NA	NA	21.282	53.16	2	117	5	5	3	1	0.6	0.6	0	1
1001	c853	2010	8	121	11	MD	22.3	21.8	22.3	22	23.6	49	46	51	48	0	0	2.9	H	N	Cold	150	1125	n	NA	NA	21.951	50.72	2	117	5	5	3	1	0.6	0.6	0	1
1001	c853	2010	8	121	12	MD	23.5	22.2	23.5	22.7	23.6	42	37	52	45	0	0	1.3	H	N	Cold	150	1125	n	NA	NA	22.812	48.31	2	117	5	5	3	1	0.6	0.6	0	1
1001	c853	2010	8	121	13	MD	23.4	22.9	23.6	23.2	23.6	45	41	51	45	0	0	2.6	H	N	Cold	150	1125	n	NA	NA	23.004	49.73	2	117	5	5	3	1	0.6	0.6	0	1
1001	c853	2010	8	121	14	MD	23	22.9	23.5	23.1	23.6	51	42	51	47	0	0	2.9	H	N	Cold	150	1125	n	NA	NA	23.292	48.41	2	117	5	5	3	1	0.6	0.6	0	1
1001	c853	2010	8	121	15	MD	22.1	22.1	22.9	22.5	23.6	50	47	57	52	0	0	2.3	H	N	Cold	150	1125	n	NA	NA	23.773	49.69	2	117	5	5	3	1	0.6	0.6	0	1
1001	c853	2010	8	121	16	PM	21.4	21.4	22.2	21.8	23.6	54	47	54	50	0	0	1.8	H	N	Cold	150	1125	n	NA	NA	24.158	47.38	2	117	5	5	3	1	0.6	0.6	0	1
1001	c853	2010	8	121	17	PM	20.4	20.4	21.4	20.8	23.6	59	48	60	54	0	0	2.1	H	N	Cold	150	1125	n	NA	NA	24.062	42.19	2	117	5	5	3	1	0.6	0.6	0	1
1001	c853	2010	8	121	18	PM	19.1	19.1	20.4	19.8	23.6	70	55	70	60	0	0	1	H	N	Cold	150	1125	n	NA	NA	24.545	46.44	2	117	5	5	3	1	0.6	0.6	0	1
1001	c853	2010	8	121	19	PM	14.7	14.7	19	16.9	23.6	91	71	91	80	0	0	0.4	H	N	Cold	150	1125	n	NA	NA	23.966	52.78	2	117	5	5	3	1	0.6	0.6	0	1
1001	c853	2010	8	121	20	PM	12.2	12.2	14.6	13.3	23.6	98	91	98	95	0	0	0.8	H	N	Cold	150	1125	n	NA	NA	23.677	51.93	2	117	5	5	3	1	0.6	0.6	0	1
1001	c853	2010	8	121	21	PM	11	10.7	12.1	11.2	23.6	100	98	100	99	0	0	0.5	H	N	Cold	150	1125	n	NA	NA	22.908	50.76	2	117	5	5	3	1	0.6	0.6	0	1
1001	c853	2010	8	121	22	PM	9.5	9.5	10.9	10	23.6	100	100	100	100	0	0	0.3	H	N	Cold	150	1125	n	NA	NA	21.855	51.94	2	117	5	5	3	1	0.6	0.6	0	1
1001	c853	2010	8	121	23	PM	9.4	9.1	9.6	9.3	23.6	100	100	100	100	0	0	0.6	H	N	Cold	150	1125	n	NA	NA	20.996	52.99	2	117	5	5	3	1	0.6	0.6	0	1
1001	c853	2010	8	122	0	AM	9.4	9.1	9.5	9.2	23.6	100	100	100	100	0	0	0.3	H	N	Cold	150	1125	n	NA	NA	20.234	53.49	2	117	5	5	3	1	0.6	0.6	0	1
1001	c853	2010	8	122	1	AM	9.1	9.1	9.3	9.1	24.5	100	100	100	100	0	0	0.5	H	N	Cold	150	1125	n	NA	NA	19.472	54.12	2	117	5	5	3	1	0.6	0.6	0	1
1001	c853	2010	8	122	2	AM	8.5	8.5	9.2	8.9	24.5	100	100	100	100	0	0	1	H	N	Cold	150	1125	n	NA	NA	18.236	55.24	2	117	5	5	3	1	0.6	0.6	0	1
1001	c853	2010	8	122	3	AM	9.5	8.4	9.5	8.9	24.5	100	100	100	100	0	0	1.8	H	N	Cold	150	1125	n	NA	NA	17.665	55.79	2	117	5	5	3	1	0.6	0.6	0	1
1001	c853	2010	8	122	4	AM	11	9.6	11.1	10.4	24.5	100	100	100	100	0	0	2.3	H	N	Cold	150	1125	n	NA	NA	17.475	57.93	2	117	5	5	3	1	0.6	0.6	0	1
1001	c853	2010	8	122	5	AM	12.2	11.2	12.6	11.9	24.5	100	100	100	100	0	0	1.2	H	N	Cold	150	1125	n	NA	NA	17.094	61.07	2	117	5	5	3	1	0.6	0.6	0	1
1001	c853	2010	8	122	6	AM	13.7	12.5	14	13.3	24.5	99	98	100	99	0	0	1	H	N	Cold	150	1125	n	NA	NA	16.903	63.89	2	117	5	5	3	1	0.6	0.6	0	1
1001	c853	2010	8	122	7	AM	16.9	14.1	17.2	15.5	24.5	91	91	98	95	0	0	1.1	H	N	Cold	150	1125	n	NA	NA	16.903	68.19	2	117	5	5	3	1	0.6	0.6	0	1
1001	c853	2010	8	122	8	MD	21.1	17.4	21.4	19.6	24.5	68	68	90	79	0	0	0.4	H	N	Cold	150	1125	n	NA	NA	17.76	71.37	2	117	5	5	3	1	0.6	0.6	0	1
1001	c853	2010	8	122	9	MD	20.3	20.2	21.7	20.8	24.5	63	62	69	66	0	0	0.6	H	N	Cold	150	1125	n	NA	NA	18.616	70.81	2	117	5	5	3	1	0.6	0.6	0	1
1001	c853	2010	8	122	10	MD	22	20.3	22.1	21.1	24.5	48	48	64	54	0	0	1.1	H	N	Cold	150	1125	n	NA	NA	20.71	63.24	2	117	5	5	3	1	0.6	0.6	0	1
1001	c853	2010	8	122	11	MD	24.4	22	24.4	23.3	24.5	47	42	51	46	0	0	0.8	H	N	Cold	150	1125	n	NA	NA	22.525	54.41	2	117	5	5	3	1	0.6	0.6	0	1
1001	c853	2010	8	122	12	MD	23.5	23.4	24.5	23.9	24.5	53	38	54	48	0	0	3.2	H	N	Cold	150	1125	n	NA	NA	22.908	51.65	2	117	5	5	3	1	0.6	0.6	0	1
1001	c853	2010	8	122	13	MD	23.7	23.1	24.1	23.6	24.5	46	44	53	48	0	0	1.8	H	N	Cold	150	1125	n	NA	NA	23.388	50.02	2	117	5	5	3	1	0.6	0.6	0	1
1001	c853	2010	8	122	14	MD	23.2	22.7	23.8	23.3	24.5	67	45	67	57	0	0	2.8	H	N	Cold	150	1125	n	NA	NA	23.773	58.29	2	117	5	5	3	1	0.6	0.6	0	1
1001	c853	2010	8	122	15	MD	22.5	22.4	23.6	23	24.5	69	61	69	65	0	0	3	H	N	Cold	150	1125	n	NA	NA	24.351	58.03	2	117	5	5	3	1	0.6	0.6	0	1
1001	c853	2010	8	122	16	PM	22	21.6	22.7	22.1	24.5	71	68	72	70	0	0	2.8	H	N	Cold	150	1125	n	NA	NA	24.351	60.73	2	117	5	5	3	1	0.6	0.6	0	1
1001	c853	2010	8	122	17	PM	21.1	21.1	22.1	21.7	24.5	77	69	78	72	0	0	1.4	H	N	Cold	150	1125	n	NA	NA	24.931	60.09	2	117	5	5	3	1	0.6	0.6	0	1
1001	c853	2010	8	122	18	PM	19.1	19.1	21	19.8	24.5	89	77	89	84	0	0	1.6	H	N	Cold	150	1125	n	NA	NA	24.255	61.05	2	117	5	5	3	1	0.6	0.6	0	1
1001	c853	2010	8	122	19	PM	17.7	17.7	19	18.3	24.5	96	89	96	92	0	0	1.1	H	N	Cold	150	1125	n	NA	NA	23.581	61.82	2	117	5	5	3	1	0.6	0.6	0	1
1001	c853	2010	8	122	20	PM	NA	17.6	18.1	17.9	24.5	95	95	97	96	0	0	0.8	H	N	Cold	150	1125	n	NA	NA	22.717	64.33	2	117	5	5	3	1	0.6	0.6	0	1
1001	c853	2010	8	122	21	PM	18	17.9	18.1	18	24.5	94	93	96	94	0	0	0.3	H	N	Cold	150	1125	n	NA	NA	22.717	64.05	2	117	5	5	3	1	0.6	0.6	0	1
1001	c853	2010	8	122	22	PM	17.9	17.9	17.9	17.9	24.5	94	93	94	93	0	0	0.3	H	N	Cold	150	1125	n	NA	NA	22.046	66.27	2	117	5	5	3	1	0.6	0.6	0	1
1001	c853	2010	8	122	23	PM	17	17	17.9	17.6	24.5	93	93	95	94	0	0	0.4	H	N	Cold	150	1125	n	NA	NA	22.142	65.02	2	117	5	5	3	1	0.6	0.6	0	1
1001	c853	2010	8	123	0	AM	14.5	14.5	16.9	15.9	24.5	97	93	98	96	0	0	0.7	H	N	Cold	150	1125	n	NA	NA	21.473	64.12	2	117	5	5	3	1	0.6	0.6	0	1
1001	c853	2010	8	123	1	AM	12.4	12.3	14.5	13.4	27.5	100	98	100	99	0	0	0	H	N	Cold	150	1125	n	NA	NA	20.996	61.85	2	117	5	5	3	1	0.6	0.6	0	1
1001	c853	2010	8	123	2	AM	11.4	11.3	12.6	12	27.5	100	100	100	100	0	0	0.4	H	N	Cold	150	1125	n	NA	NA	20.424	61.6	2	117	5	5	3	1	0.6	0.6	0	1
1001	c853	2010	8	123	3	AM	11.1	10.9	11.6	11.1	27.5	100	100	100	100	0	0	0.6	H	N	Cold	150	1125	n	NA	NA	19.853	61.1	2	117	5	5	3	1	0.6	0.6	0	1
1001	c853	2010	8	123	4	AM	12	10.9	12	11.2	27.5	100	100	100	100	0	0	0.7	H	N	Cold	150	1125	n	NA	NA	18.996	62.29	2	117	5	5	3	1	0.6	0.6	0	1
1001	c853	2010	8	123	5	AM	11.9	11.9	12.9	12.4	27.5	100	100	100	100	0	0	0.7	H	N	Cold	150	1125	n	NA	NA	18.521	64.99	2	117	5	5	3	1	0.6	0.6	0	1
1001	c853	2010	8	123	6	AM	13.2	11.9	13.2	12.4	27.5	100	100	100	100	0	0	0.4	H	N	Cold	150	1125	n	NA	NA	18.426	64.05	2	117	5	5	3	1	0.6	0.6	0	1
1001	c853	2010	8	123	7	AM	17.5	13.5	17.7	15.8	27.5	100	100	100	100	0	0	1.5	H	N	Cold	150	1125	n	NA	NA	18.426	67.15	2	117	5	5	3	1	0.6	0.6	0	1
1001	c853	2010	8	123	8	MD	22.2	18	22.5	20.4	27.5	68	68	100	85	0	0	0.7	H	N	Cold	150	1125	n	NA	NA	19.377	71.13	2	117	5	5	3	1	0.6	0.6	0	1
1001	c853	2010	8	123	9	MD	NA	22.4	23.2	22.7	27.5	53	53	69	60	0	0	0.7	H	N	Cold	150	1125	n	NA	NA	20.234	66.6	2	117	5	5	3	1	0.6	0.6	0	1
1001	c853	2010	8	123	10	MD	24.8	23.1	24.8	23.8	27.5	44	42	53	46	0	0	0.6	H	N	Cold	150	1125	n	NA	NA	22.429	59.5	2	117	5	5	3	1	0.6	0.6	0	1
1001	c853	2010	8	123	11	MD	27.1	24.8	27.1	25.7	27.5	38	36	45	39	0	0	0.6	H	N	Cold	150	1125	n	NA	NA	24.255	52.27	2	117	5	5	3	1	0.6	0.6	0	1
1001	c853	2010	8	123	12	MD	25.3	25	27.5	26	27.5	52	34	57	49	0	0	3.1	H	N	Cold	150	1125	n	NA	NA	25.125	55.57	2	117	5	5	3	1	0.6	0.6	0	1
1001	c853	2010	8	123	13	MD	26.3	25.3	26.4	25.9	27.5	40	36	52	44	0	0	2.8	H	N	Cold	150	1125	n	NA	NA	25.416	44.06	2	117	5	5	3	1	0.6	0.6	0	1
1001	c853	2010	8	123	14	MD	27.2	26.2	27.2	26.6	27.5	28	26	38	32	0	0	4.1	H	N	Cold	150	1125	n	NA	NA	26	39.83	2	117	5	5	3	1	0.6	0.6	0	1
1001	c853	2010	8	123	15	MD	27	26.4	27	26.7	27.5	29	27	34	31	0	0	2.9	H	N	Cold	150	1125	n	NA	NA	26.977	35.71	2	117	5	5	3	1	0.6	0.6	0	1
1001	c853	2010	8	123	16	PM	26	25.9	27	26.4	27.5	40	27	40	32	0	0	1.9	H	N	Cold	150	1125	n	NA	NA	27.665	40.33	2	117	5	5	3	1	0.6	0.6	0	1
1001	c853	2010	8	123	17	PM	25	25	26	25.3	27.5	46	39	48	44	0	0	1.2	H	N	Cold	150	1125	n	NA	NA	28.06	43.43	2	117	5	5	3	1	0.6	0.6	0	1
1001	c853	2010	8	123	18	PM	23.8	23.8	25.2	24.8	27.5	55	40	57	48	0	0	0.4	H	N	Cold	150	1125	n	NA	NA	27.665	44.68	2	117	5	5	3	1	0.6	0.6	0	1
1001	c853	2010	8	123	19	PM	19.6	19.6	23.6	20.9	27.5	71	55	71	66	0	0	0.3	H	N	Cold	150	1125	n	NA	NA	26.292	48.23	2	117	5	5	3	1	0.6	0.6	0	1
1001	c853	2010	8	123	20	PM	16.5	16.3	19.5	17.7	27.5	87	71	88	79	0	0	0.3	H	N	Cold	150	1125	n	NA	NA	24.738	55.93	2	117	5	5	3	1	0.6	0.6	0	1
1001	c853	2010	8	123	21	PM	17.1	16	17.1	16.5	27.5	93	87	94	91	0	0	0.5	H	N	Cold	150	1125	n	NA	NA	23.292	58.72	2	117	5	5	3	1	0.6	0.6	0	1
1001	c853	2010	8	123	22	PM	15.6	15	17.1	15.9	27.5	93	89	95	92	0	0	0	H	N	Cold	150	1125	n	NA	NA	22.429	61.16	2	117	5	5	3	1	0.6	0.6	0	1
1001	c853	2010	8	123	23	PM	15.6	15	15.6	15.3	27.5	93	92	96	94	0	0	0.3	H	N	Cold	150	1125	n	NA	NA	21.76	61.16	2	117	5	5	3	1	0.6	0.6	0	1
1001	c853	2010	8	124	0	AM	17.4	15.5	17.4	16.6	27.5	86	85	94	88	0	0	0.8	H	N	Cold	150	1125	y	NA	NA	21.664	60.21	2	117	5	5	3	1	0.6	0.6	0	1
1001	c853	2010	8	124	1	AM	16.2	16.1	17.3	16.5	26.3	87	86	90	87	0	0	0.3	H	N	Cold	150	1125	y	NA	NA	21.091	61.75	2	117	5	5	3	1	0.6	0.6	0	1
1001	c853	2010	8	124	2	AM	16.4	15.6	16.5	16	26.3	87	85	90	87	0	0	0.8	H	N	Cold	150	1125	y	NA	NA	20.329	64.8	2	117	5	5	3	1	0.6	0.6	0	1
1001	c853	2010	8	124	3	AM	16.5	16.1	17	16.4	26.3	88	82	88	84	0	0	1	H	N	Cold	150	1125	y	NA	NA	20.138	65.22	2	117	5	5	3	1	0.6	0.6	0	1
1001	c853	2010	8	124	4	AM	17.9	16.5	17.9	17.3	26.3	76	76	87	82	0	0	1.1	H	N	Cold	150	1125	y	NA	NA	19.662	67.03	2	117	5	5	3	1	0.6	0.6	0	1
1001	c853	2010	8	124	5	AM	17.8	17.7	18.3	17.9	26.3	77	74	78	75	0	0	1.8	H	N	Cold	150	1125	y	NA	NA	19.377	67.98	2	117	5	5	3	1	0.6	0.6	0	1
1001	c853	2010	8	124	6	AM	18.6	17.8	18.7	18.1	26.3	74	72	77	74	0	0	2.5	H	N	Cold	150	1125	y	NA	NA	19.187	68.36	2	117	5	5	3	1	0.6	0.6	0	1
1001	c853	2010	8	124	7	AM	19.9	18.6	19.9	19.1	26.3	65	65	77	72	0	0	2.1	H	N	Cold	150	1125	y	NA	NA	19.282	70.28	2	117	5	5	3	1	0.6	0.6	0	1
1001	c853	2010	8	124	8	MD	19.8	19.6	20.3	19.8	26.3	70	61	70	66	0	0	1.3	H	N	Cold	150	1125	y	NA	NA	19.377	70.4	2	117	5	5	3	1	0.6	0.6	0	1
1001	c853	2010	8	124	9	MD	22.5	19.8	22.6	21	26.3	58	57	70	64	0	0	5.3	H	N	Cold	150	1125	y	NA	NA	20.329	70.26	2	117	5	5	3	1	0.6	0.6	0	1
1001	c853	2010	8	124	10	MD	23	22.4	23.1	22.8	26.3	55	54	61	56	0	0	4	H	N	Cold	150	1125	y	NA	NA	21.378	65.07	2	117	5	5	3	1	0.6	0.6	0	1
1001	c853	2010	8	124	11	MD	24.5	22.5	24.5	23.2	26.3	58	52	61	56	0	0	2.7	H	N	Cold	150	1125	y	NA	NA	22.621	62.67	2	117	5	5	3	1	0.6	0.6	0	1
1001	c853	2010	8	124	12	MD	24.9	24.2	25.4	24.7	26.3	53	50	56	53	0	0	3.7	H	N	Cold	150	1125	y	NA	NA	23.484	59.85	2	117	5	5	3	1	0.6	0.6	0	1
1001	c853	2010	8	124	13	MD	25.4	24.4	25.6	24.8	26.3	49	49	55	52	0	0	5.9	H	N	Cold	150	1125	y	NA	NA	24.448	58.32	2	117	5	5	3	1	0.6	0.6	0	1
1001	c853	2010	8	124	14	MD	25.3	25.3	26.2	25.7	26.3	46	43	51	46	0	0	3.8	H	N	Cold	150	1125	y	NA	NA	25.61	51.91	2	117	5	5	3	1	0.6	0.6	0	1
1001	c853	2010	8	124	15	MD	24.3	24.3	26.3	25.3	26.3	53	45	54	48	0	0	2.6	H	N	Cold	150	1125	y	NA	NA	25.708	52.71	2	117	5	5	3	1	0.6	0.6	0	1
1001	c853	2010	8	124	16	PM	24.4	24.2	25.1	24.6	26.3	52	49	54	51	0	0	2.2	H	N	Cold	150	1125	y	NA	NA	25.902	51	2	117	5	5	3	1	0.6	0.6	0	1
1001	c853	2010	8	124	17	PM	21.8	21.6	24.4	23	26.3	64	51	65	57	0	0	5.3	H	N	Cold	150	1125	y	NA	NA	25.125	51.83	2	117	5	5	3	1	0.6	0.6	0	1
1001	c853	2010	8	124	18	PM	20.7	20.7	21.8	21.2	26.3	66	62	66	64	0	0	2.8	H	N	Cold	150	1125	y	NA	NA	23.869	53.83	2	117	5	5	3	1	0.6	0.6	0	1
1001	c853	2010	8	124	19	PM	20.3	20.2	20.9	20.5	26.3	64	62	66	64	0	0	4	H	N	Cold	150	1125	y	NA	NA	22.717	55.92	2	117	5	5	3	1	0.6	0.6	0	1
1001	c853	2010	8	124	20	PM	19.8	19.7	20.6	20	26.3	68	61	69	65	0	0	5.8	H	N	Cold	150	1125	y	NA	NA	21.951	58.73	2	117	5	5	3	1	0.6	0.6	0	1
1001	c853	2010	8	124	21	PM	20.7	19.7	20.7	20.1	26.3	64	63	69	66	0	0	5.6	H	N	Cold	150	1125	y	NA	NA	21.187	63.06	2	117	5	5	3	1	0.6	0.6	0	1
1001	c853	2010	8	124	22	PM	19.8	19.5	20.7	19.9	26.3	72	63	74	70	0	0	3.9	H	N	Cold	150	1125	y	NA	NA	20.901	65.75	2	117	5	5	3	1	0.6	0.6	0	1
1001	c853	2010	8	124	23	PM	20.5	19.8	20.6	20.2	26.3	67	65	73	68	0	0	2	H	N	Cold	150	1125	y	NA	NA	20.71	65.1	2	117	5	5	3	1	0.6	0.6	0	1
1001	c853	2010	8	125	0	AM	20.5	20.1	20.8	20.4	26.3	67	64	71	67	0	0	5.3	H	N	Cold	150	1125	y	NA	NA	20.424	67.33	2	117	5	5	3	1	0.6	0.6	0	1
1001	c853	2010	8	125	1	AM	19.5	19.5	20.8	20.1	27.9	76	65	76	70	0	0	3.5	H	N	Cold	150	1125	y	NA	NA	20.138	70.15	2	117	5	5	3	1	0.6	0.6	0	1
1001	c853	2010	8	125	2	AM	19.3	18.9	19.5	19.2	27.9	78	76	81	79	0	0	1.3	H	N	Cold	150	1125	y	NA	NA	20.043	70.59	2	117	5	5	3	1	0.6	0.6	0	1
1001	c853	2010	8	125	3	AM	19.1	18.6	19.4	18.9	27.9	80	78	83	80	0	0	3.6	H	N	Cold	150	1125	y	NA	NA	19.662	72.35	2	117	5	5	3	1	0.6	0.6	0	1
1001	c853	2010	8	125	4	AM	18.8	18.8	19.1	18.9	27.9	83	80	83	81	0	0	3.7	H	N	Cold	150	1125	y	NA	NA	19.472	73.24	2	117	5	5	3	1	0.6	0.6	0	1
1001	c853	2010	8	125	5	AM	18.9	18.7	19	18.8	27.9	82	82	83	82	0	0	3	H	N	Cold	150	1125	y	NA	NA	19.282	74.18	2	117	5	5	3	1	0.6	0.6	0	1
1001	c853	2010	8	125	6	AM	19.1	18.5	19.1	18.7	27.9	83	82	85	83	0	0	2.3	H	N	Cold	150	1125	y	NA	NA	19.282	74.77	2	117	5	5	3	1	0.6	0.6	0	1
1001	c853	2010	8	125	7	AM	20.7	19.1	20.7	19.9	27.9	76	75	83	78	0	0	1.1	H	N	Cold	150	1125	y	NA	NA	19.662	74.73	2	117	5	5	3	1	0.6	0.6	0	1
1001	c853	2010	8	125	8	MD	22.3	20.7	22.3	21.5	27.9	70	69	77	73	0	0	2.3	H	N	Cold	150	1125	y	NA	NA	20.234	74.86	2	117	5	5	3	1	0.6	0.6	0	1
1001	c853	2010	8	125	9	MD	NA	22.1	23.6	22.8	27.9	63	63	70	67	0	0	1	H	N	Cold	150	1125	y	NA	NA	21.378	72.63	2	117	5	5	3	1	0.6	0.6	0	1
1001	c853	2010	8	125	10	MD	25.2	23.6	25.2	24.2	27.9	55	55	63	58	0	0	1.4	H	N	Cold	150	1125	y	NA	NA	22.908	65.58	2	117	5	5	3	1	0.6	0.6	0	1
1001	c853	2010	8	125	11	MD	26.4	24.9	26.4	25.6	27.9	53	50	58	53	0	0	1.7	H	N	Cold	150	1125	y	NA	NA	23.677	64.23	2	117	5	5	3	1	0.6	0.6	0	1
1001	c853	2010	8	125	12	MD	27.5	26.4	27.5	26.9	27.9	47	46	53	49	0	0	1.3	H	N	Cold	150	1125	y	NA	NA	24.641	60.52	2	117	5	5	3	1	0.6	0.6	0	1
1001	c853	2010	8	125	13	MD	25.3	25.2	27.9	26.5	27.9	54	39	56	51	0	0	3.4	H	N	Cold	150	1125	y	NA	NA	24.738	57.46	2	117	5	5	3	1	0.6	0.6	0	1
1001	c853	2010	8	125	14	MD	26.7	25.4	26.7	26.1	27.9	49	48	56	50	0	0	3.2	H	N	Cold	150	1125	y	NA	NA	25.61	53.1	2	117	5	5	3	1	0.6	0.6	0	1
1001	c853	2010	8	125	15	MD	27	26.5	27.3	27	27.9	41	36	50	42	0	0	1.8	H	N	Cold	150	1125	y	NA	NA	26.585	46.39	2	117	5	5	3	1	0.6	0.6	0	1
1001	c853	2010	8	125	16	PM	24.4	24.4	27.2	26	27.9	51	37	51	43	0	0	2.5	H	N	Cold	150	1125	y	NA	NA	26.879	43.36	2	117	5	5	3	1	0.6	0.6	0	1
1001	c853	2010	8	125	17	PM	23.3	23.1	24.4	23.7	27.9	45	41	50	44	0	0	1.8	H	N	Cold	150	1125	y	NA	NA	26.292	39.62	2	117	5	5	3	1	0.6	0.6	0	1
1001	c853	2010	8	125	18	PM	21.6	21.6	23.2	22.3	27.9	58	45	58	51	0	0	2.1	H	N	Cold	150	1125	y	NA	NA	26.195	47.76	2	117	5	5	3	1	0.6	0.6	0	1
1001	c853	2010	8	125	19	PM	18.7	18.7	21.5	20.3	27.9	70	57	70	61	0	0	0.6	H	N	Cold	150	1125	y	NA	NA	23.581	51.19	2	117	5	5	3	1	0.6	0.6	0	1
1001	c853	2010	8	125	20	PM	16.4	16.4	18.6	17.5	27.9	88	70	88	79	0	0	0	H	N	Cold	150	1125	y	NA	NA	21.855	57.7	2	117	5	5	3	1	0.6	0.6	0	1
1001	c853	2010	8	125	21	PM	14.3	14.3	16.4	15.4	27.9	95	89	95	91	0	0	0.4	H	N	Cold	150	1125	y	NA	NA	23.581	55.14	2	117	5	5	3	1	0.6	0.6	0	1
1001	c853	2010	8	125	22	PM	13.1	12.9	14.2	13.4	27.9	99	95	99	97	0	0	0.6	H	N	Cold	150	1125	y	NA	NA	23.004	54.01	2	117	5	5	3	1	0.6	0.6	0	1
1001	c853	2010	8	125	23	PM	12.8	12.7	13.4	13	27.9	100	99	100	99	0	0	0.8	H	N	Cold	150	1125	y	NA	NA	22.333	54.14	2	117	5	5	3	1	0.6	0.6	0	1
1001	c853	2010	8	126	0	AM	11.7	11.7	12.9	12.2	27.9	100	99	100	99	0	0	0.8	H	N	Cold	150	1125	y	NA	NA	21.187	54.36	2	117	5	5	3	1	0.6	0.6	0	1
1001	c853	2010	8	126	1	AM	10.8	10.8	11.7	11.2	24.1	100	100	100	100	0	0	0	H	N	Cold	150	1125	y	NA	NA	20.234	53.2	2	117	5	5	3	1	0.6	0.6	0	1
1001	c853	2010	8	126	2	AM	11	10.4	11.1	10.6	24.1	100	100	100	100	0	0	0.4	H	N	Cold	150	1125	y	NA	NA	19.853	53.72	2	117	5	5	3	1	0.6	0.6	0	1
1001	c853	2010	8	126	3	AM	13.6	10.9	13.7	12.3	24.1	78	78	100	92	0	0	1	H	N	Cold	150	1125	y	NA	NA	18.711	53.33	2	117	5	5	3	1	0.6	0.6	0	1
1001	c853	2010	8	126	4	AM	12.2	12	13.6	12.8	24.1	76	73	79	76	0	0	0.6	H	N	Cold	150	1125	y	NA	NA	18.045	54.34	2	117	5	5	3	1	0.6	0.6	0	1
1001	c853	2010	8	126	5	AM	12.4	11.6	13.3	12.3	24.1	72	68	79	73	0	0	0	H	N	Cold	150	1125	y	NA	NA	17.57	55.19	2	117	5	5	3	1	0.6	0.6	0	1
1001	c853	2010	8	126	6	AM	13.1	11.6	13.1	11.9	24.1	79	73	81	78	0	0	0.6	H	N	Cold	150	1125	y	NA	NA	16.999	56.24	2	117	5	5	3	1	0.6	0.6	0	1
1001	c853	2010	8	126	7	AM	17.2	13.2	17.3	15.6	24.1	46	46	78	61	0	0	2	H	N	Cold	150	1125	y	NA	NA	17.379	60.37	2	117	5	5	3	1	0.6	0.6	0	1
1001	c853	2010	8	126	8	MD	21.2	17.3	21.2	19.2	24.1	35	32	49	39	0	0	1.5	H	N	Cold	150	1125	y	NA	NA	17.95	49.99	2	117	5	5	3	1	0.6	0.6	0	1
1001	c853	2010	8	126	9	MD	22.2	21.3	22.4	21.9	24.1	30	29	34	31	0	0	1.2	H	N	Cold	150	1125	y	NA	NA	20.519	46.31	2	117	5	5	3	1	0.6	0.6	0	1
1001	c853	2010	8	126	10	MD	22.4	21.9	22.7	22.3	24.1	32	29	35	32	0	0	3.4	H	N	Cold	150	1125	y	NA	NA	20.996	37.77	2	117	5	5	3	1	0.6	0.6	0	1
1001	c853	2010	8	126	11	MD	23.2	22.3	23.5	22.9	24.1	33	31	37	34	0	0	1.6	H	N	Cold	150	1125	y	NA	NA	22.046	41.81	2	117	5	5	3	1	0.6	0.6	0	1
1001	c853	2010	8	126	12	MD	23.3	22.1	23.8	22.7	24.1	37	32	41	37	0	0	2.3	H	N	Cold	150	1125	y	NA	NA	22.908	39.2	2	117	5	5	3	1	0.6	0.6	0	1
1001	c853	2010	8	126	13	MD	23	23	24.1	23.3	24.1	35	34	37	35	0	0	6	H	N	Cold	150	1125	y	NA	NA	23.004	37.28	2	117	5	5	3	1	0.6	0.6	0	1
1001	c853	2010	8	126	14	MD	23.5	22.8	23.8	23.3	24.1	28	28	37	33	0	0	4.3	H	N	Cold	150	1125	y	NA	NA	23.292	38.5	2	117	5	5	3	1	0.6	0.6	0	1
1001	c853	2010	8	126	15	MD	23.4	23	23.9	23.4	24.1	28	26	31	28	0	0	4.2	H	N	Cold	150	1125	y	NA	NA	23.966	28.31	2	117	5	5	3	1	0.6	0.6	0	1
1001	c853	2010	8	126	16	PM	22.1	21.9	23.4	22.5	24.1	29	26	30	27	0	0	2.1	H	N	Cold	150	1125	y	NA	NA	24.255	26.64	2	117	5	5	3	1	0.6	0.6	0	1
1001	c853	2010	8	126	17	PM	20.9	20.9	22.1	21.3	24.1	33	28	33	31	0	0	4.5	H	N	Cold	150	1125	y	NA	NA	24.062	27.9	2	117	5	5	3	1	0.6	0.6	0	1
1001	c853	2010	8	126	18	PM	19.6	19.6	21.1	20.3	24.1	37	33	38	35	0	0	2.6	H	N	Cold	150	1125	y	NA	NA	23.484	34.17	2	117	5	5	3	1	0.6	0.6	0	1
1001	c853	2010	8	126	19	PM	16.2	16.2	19.6	18.1	24.1	63	39	63	47	0	0	2.2	H	N	Cold	150	1125	y	NA	NA	22.142	44.49	2	117	5	5	3	1	0.6	0.6	0	1
1001	c853	2010	8	126	20	PM	13.9	13.6	16.2	14.7	24.1	74	64	74	68	0	0	1.4	H	N	Cold	150	1125	y	NA	NA	22.429	45.71	2	117	5	5	3	1	0.6	0.6	0	1
1001	c853	2010	8	126	21	PM	12	12	14.2	13.4	24.1	79	72	79	73	0	0	0.6	H	N	Cold	150	1125	y	NA	NA	21.664	44.64	2	117	5	5	3	1	0.6	0.6	0	1
1001	c853	2010	8	126	22	PM	10	10	11.9	10.9	24.1	89	80	89	85	0	0	0.7	H	N	Cold	150	1125	y	NA	NA	21.187	44.59	2	117	5	5	3	1	0.6	0.6	0	1
1001	c853	2010	8	126	23	PM	10	9.5	10.3	9.8	24.1	92	90	94	92	0	0	0.7	H	N	Cold	150	1125	y	NA	NA	20.043	45.09	2	117	5	5	3	1	0.6	0.6	0	1
1001	c853	2010	8	127	0	AM	9.3	8.8	10	9.3	24.1	92	91	95	92	0	0	1.3	H	N	Cold	150	1125	y	NA	NA	19.567	46.4	2	117	5	5	3	1	0.6	0.6	0	1
1001	c853	2010	8	127	1	AM	8.7	8.7	9.4	9	24.6	93	92	95	93	0	0	0.6	H	N	Cold	150	1125	y	NA	NA	18.616	47.22	2	117	5	5	3	1	0.6	0.6	0	1
1001	c853	2010	8	127	2	AM	8	7.6	8.6	7.8	24.6	98	93	98	95	0	0	0.3	H	N	Cold	150	1125	y	NA	NA	17.57	47.95	2	117	5	5	3	1	0.6	0.6	0	1
1001	c853	2010	8	127	3	AM	7.5	7.5	8.5	8	24.6	97	97	99	97	0	0	1.3	H	N	Cold	150	1125	y	NA	NA	17.094	49.38	2	117	5	5	3	1	0.6	0.6	0	1
1001	c853	2010	8	127	4	AM	7.9	7.2	8.1	7.6	24.6	99	97	100	98	0	0	0.3	H	N	Cold	150	1125	y	NA	NA	16.237	51.42	2	117	5	5	3	1	0.6	0.6	0	1
1001	c853	2010	8	127	5	AM	7.8	7.4	7.8	7.6	24.6	99	98	99	98	0	0	1.4	H	N	Cold	150	1125	y	NA	NA	15.76	52.16	2	117	5	5	3	1	0.6	0.6	0	1
1001	c853	2010	8	127	6	AM	11.1	7.8	11.1	9.4	24.6	95	95	100	97	0	0	0.3	H	N	Cold	150	1125	y	NA	NA	15.378	54.71	2	117	5	5	3	1	0.6	0.6	0	1
1001	c853	2010	8	127	7	AM	15.6	11.2	15.6	13.5	24.6	68	68	95	80	0	0	0.6	H	N	Cold	150	1125	y	NA	NA	15.664	59.13	2	117	5	5	3	1	0.6	0.6	0	1
1001	c853	2010	8	127	8	MD	20	15.8	20	18	24.6	46	45	67	54	0	0	0.7	H	N	Cold	150	1125	y	NA	NA	17.855	60.02	2	117	5	5	3	1	0.6	0.6	0	1
1001	c853	2010	8	127	9	MD	21.1	20	21.5	20.9	24.6	37	37	47	40	0	0	1.3	H	N	Cold	150	1125	y	NA	NA	18.616	48.4	2	117	5	5	3	1	0.6	0.6	0	1
1001	c853	2010	8	127	10	MD	22.8	21.1	22.8	21.8	24.6	32	32	41	35	0	0	1.8	H	N	Cold	150	1125	y	NA	NA	20.234	42.05	2	117	5	5	3	1	0.6	0.6	0	1
1001	c853	2010	8	127	11	MD	22.2	22.2	23.6	22.8	24.6	33	30	36	33	0	0	3.2	H	N	Cold	150	1125	y	NA	NA	21.664	40.26	2	117	5	5	3	1	0.6	0.6	0	1
1001	c853	2010	8	127	12	MD	22.1	21.9	22.7	22.1	24.6	37	33	37	34	0	0	2.9	H	N	Cold	150	1125	y	NA	NA	22.333	37.92	2	117	5	5	3	1	0.6	0.6	0	1
1001	c853	2010	8	127	13	MD	23	21.8	23	22.4	24.6	28	28	37	34	0	0	3.5	H	N	Cold	150	1125	y	NA	NA	22.525	35.82	2	117	5	5	3	1	0.6	0.6	0	1
1001	c853	2010	8	127	14	MD	22.8	22.7	23.3	23	24.6	30	29	34	31	0	0	0.3	H	N	Cold	150	1125	y	NA	NA	23.004	34.86	2	117	5	5	3	1	0.6	0.6	0	1
1001	c853	2010	8	127	15	MD	22.9	22.6	23	22.8	24.6	34	30	35	32	0	0	1.7	H	N	Cold	150	1125	y	NA	NA	23.196	34.55	2	117	5	5	3	1	0.6	0.6	0	1
1001	c853	2010	8	127	16	PM	23.3	22.7	23.6	23.1	24.6	35	31	37	32	0	0	0.9	H	N	Cold	150	1125	y	NA	NA	24.641	35.51	2	117	5	5	3	1	0.6	0.6	0	1
1001	c853	2010	8	127	17	PM	24.3	23.1	24.3	23.6	24.6	33	32	37	33	0	0	0	H	N	Cold	150	1125	y	NA	NA	24.738	36.49	2	117	5	5	3	1	0.6	0.6	0	1
1001	c853	2010	8	127	18	PM	20	20	24.6	22.3	24.6	45	31	45	39	0	0	1.9	H	N	Cold	150	1125	y	NA	NA	24.641	35.88	2	117	5	5	3	1	0.6	0.6	0	1
1001	c853	2010	8	127	19	PM	18.3	18	20	18.9	24.6	52	45	62	54	0	0	1.8	H	N	Cold	150	1125	y	NA	NA	24.255	36.74	2	117	5	5	3	1	0.6	0.6	0	1
1001	c853	2010	8	127	20	PM	18.7	18.3	19.5	19	24.6	42	38	51	42	0	0	0	H	N	Cold	150	1125	y	NA	NA	23.869	36.64	2	117	5	5	3	1	0.6	0.6	0	1
1001	c853	2010	8	127	21	PM	15.9	15.9	18.7	17.4	24.6	66	42	66	54	0	0	1.9	H	N	Cold	150	1125	y	NA	NA	22.812	42.13	2	117	5	5	3	1	0.6	0.6	0	1
1001	c853	2010	8	127	22	PM	15.8	15.8	16.3	16.1	24.6	68	60	68	62	0	0	0	H	N	Cold	150	1125	y	NA	NA	22.046	43.33	2	117	5	5	3	1	0.6	0.6	0	1
1001	c853	2010	8	127	23	PM	16.8	15.7	16.8	16.2	24.6	58	57	68	61	0	0	1.8	H	N	Cold	150	1125	y	NA	NA	21.473	43.75	2	117	5	5	3	1	0.6	0.6	0	1
1001	c853	2010	8	128	0	AM	17.1	16.9	17.8	17.5	24.6	61	52	61	55	0	0	1.3	H	N	Cold	150	1125	y	NA	NA	20.329	48.65	2	117	5	5	3	1	0.6	0.6	0	1
1001	c853	2010	8	128	1	AM	16.8	16.8	17.6	17.3	26.8	64	54	64	58	0	0	0.7	H	N	Cold	150	1125	y	NA	NA	20.234	48.58	2	117	5	5	3	1	0.6	0.6	0	1
1001	c853	2010	8	128	2	AM	15.4	15.4	17.1	16.5	26.8	69	64	69	65	0	0	0.6	H	N	Cold	150	1125	y	NA	NA	19.472	52.02	2	117	5	5	3	1	0.6	0.6	0	1
1001	c853	2010	8	128	3	AM	14.4	14.1	16.1	15.1	26.8	78	70	78	73	0	0	1	H	N	Cold	150	1125	y	NA	NA	19.092	56.35	2	117	5	5	3	1	0.6	0.6	0	1
1001	c853	2010	8	128	4	AM	15	13.7	15	14.1	26.8	81	78	83	80	0	0	1.3	H	N	Cold	150	1125	y	NA	NA	18.426	56.67	2	117	5	5	3	1	0.6	0.6	0	1
1001	c853	2010	8	128	5	AM	16.6	15	16.7	16	26.8	59	59	81	68	0	0	2.8	H	N	Cold	150	1125	y	NA	NA	17.855	52.48	2	117	5	5	3	1	0.6	0.6	0	1
1001	c853	2010	8	128	6	AM	17.6	16.2	17.6	16.7	26.8	54	53	61	58	0	0	1.1	H	N	Cold	150	1125	y	NA	NA	17.76	51.22	2	117	5	5	3	1	0.6	0.6	0	1
1001	c853	2010	8	128	7	AM	18.4	17.5	18.4	17.8	26.8	55	51	57	54	0	0	2.2	H	N	Cold	150	1125	y	NA	NA	18.14	53.45	2	117	5	5	3	1	0.6	0.6	0	1
1001	c853	2010	8	128	8	MD	20	18.4	20	19.2	26.8	53	49	55	51	0	0	2.9	H	N	Cold	150	1125	y	NA	NA	19.092	56.31	2	117	5	5	3	1	0.6	0.6	0	1
1001	c853	2010	8	128	9	MD	21.4	20	21.4	20.9	26.8	49	49	56	51	0	0	4.8	H	N	Cold	150	1125	y	NA	NA	20.234	52.59	2	117	5	5	3	1	0.6	0.6	0	1
1001	c853	2010	8	128	10	MD	22.5	21.4	22.6	22	26.8	42	41	51	45	0	0	4.5	H	N	Cold	150	1125	y	NA	NA	21.473	46.5	2	117	5	5	3	1	0.6	0.6	0	1
1001	c853	2010	8	128	11	MD	23.7	22.4	23.8	22.9	26.8	42	40	47	42	0	0	4.3	H	N	Cold	150	1125	y	NA	NA	20.138	54.02	2	117	5	5	3	1	0.6	0.6	0	1
1001	c853	2010	8	128	12	MD	24	23.5	24.4	23.9	26.8	39	37	46	42	0	0	3.3	H	N	Cold	150	1125	y	NA	NA	20.329	55.55	2	117	5	5	3	1	0.6	0.6	0	1
1001	c853	2010	8	128	13	MD	25.2	24	25.2	24.5	26.8	39	36	45	40	0	0	2	H	N	Cold	150	1125	y	NA	NA	20.234	52.27	2	117	5	5	3	1	0.6	0.6	0	1
1001	c853	2010	8	128	14	MD	26.3	24.9	26.3	25.4	26.8	34	33	42	36	0	0	0	H	N	Cold	150	1125	y	NA	NA	20.424	54.56	2	117	5	5	3	1	0.6	0.6	0	1
1001	c853	2010	8	128	15	MD	24	24	26.8	25.1	26.8	49	34	49	39	0	0	3.3	H	N	Cold	150	1125	y	NA	NA	20.615	58.4	2	117	5	5	3	1	0.6	0.6	0	1
1001	c853	2010	8	128	16	PM	23	23	24.5	23.5	26.8	56	45	56	51	0	0	5.2	H	N	Cold	150	1125	y	NA	NA	20.615	66.32	2	117	5	5	3	1	0.6	0.6	0	1
1001	c853	2010	8	128	17	PM	23	22.2	23.2	22.7	26.8	60	54	61	57	0	0	1.9	H	N	Cold	150	1125	y	NA	NA	20.519	68.25	2	117	5	5	3	1	0.6	0.6	0	1
1001	c853	2010	8	128	18	PM	21.2	21.2	23.5	22	26.8	71	59	72	66	0	0	1.1	H	N	Cold	150	1125	y	NA	NA	20.043	70.16	2	117	5	5	3	1	0.6	0.6	0	1
1001	c853	2010	8	128	19	PM	19.7	19.7	21.2	20.8	26.8	75	71	75	72	0	0	0.3	H	N	Cold	150	1125	y	NA	NA	20.329	72.6	2	117	5	5	3	1	0.6	0.6	0	1
1001	c853	2010	8	128	20	PM	17.1	16.6	19.5	17.4	26.8	75	75	87	82	0	0	1.2	H	N	Cold	150	1125	y	NA	NA	19.567	70.52	2	117	5	5	3	1	0.6	0.6	0	1
1001	c853	2010	8	128	21	PM	16	16	18.6	17.6	26.8	72	63	75	67	0	0	0.9	H	N	Cold	150	1125	y	NA	NA	18.426	64.22	2	117	5	5	3	1	0.6	0.6	0	1
1001	c853	2010	8	128	22	PM	14.3	14.3	16	15.3	26.8	81	73	81	76	0	0	0.8	H	N	Cold	150	1125	y	NA	NA	17.475	65.74	2	117	5	5	3	1	0.6	0.6	0	1
1001	c853	2010	8	128	23	PM	14.1	14.1	14.8	14.4	26.8	81	79	82	80	0	0	0.3	H	N	Cold	150	1125	y	NA	NA	17.284	64.8	2	117	5	5	3	1	0.6	0.6	0	1
1001	c853	2010	8	129	0	AM	NA	13.4	14.1	13.7	26.8	83	81	84	82	0	0	0.3	H	N	Cold	150	1125	y	NA	NA	16.237	65.45	2	117	5	5	3	1	0.6	0.6	0	1
1001	c853	2010	8	129	1	AM	10.8	10.7	13.2	11.8	25.6	93	83	93	87	0	0	0.8	H	N	Cold	150	1125	y	NA	NA	16.237	63.27	2	117	5	5	3	1	0.6	0.6	0	1
1001	c853	2010	8	129	2	AM	10.9	10.2	11	10.5	25.6	95	93	97	94	0	0	0	H	N	Cold	150	1125	y	NA	NA	15.282	64.8	2	117	5	5	3	1	0.6	0.6	0	1
1001	c853	2010	8	129	3	AM	11.2	10.5	11.7	11	25.6	93	90	96	93	0	0	0.7	H	N	Cold	150	1125	y	NA	NA	14.996	62.69	2	117	5	5	3	1	0.6	0.6	0	1
1001	c853	2010	8	129	4	AM	10.6	10.3	11.2	10.6	25.6	94	91	95	93	0	0	0.5	H	N	Cold	150	1125	y	NA	NA	13.942	64.6	2	117	5	5	3	1	0.6	0.6	0	1
1001	c853	2010	8	129	5	AM	11.1	9.9	11.2	10.5	25.6	94	91	96	93	0	0	0.9	H	N	Cold	150	1125	y	NA	NA	13.461	65.93	2	117	5	5	3	1	0.6	0.6	0	1
1001	c853	2010	8	129	6	AM	14.6	11	14.6	12.7	25.6	80	80	95	88	0	0	0.3	H	N	Cold	150	1125	y	NA	NA	15.091	66.97	2	117	5	5	3	1	0.6	0.6	0	1
1001	c853	2010	8	129	7	AM	18.4	14.7	18.4	16.2	25.6	54	54	80	67	0	0	0.3	H	N	Cold	150	1125	y	NA	NA	15.951	65.51	2	117	5	5	3	1	0.6	0.6	0	1
1001	c853	2010	8	129	8	MD	21.6	18.4	21.6	20.4	25.6	40	37	53	42	0	0	1.5	H	N	Cold	150	1125	y	NA	NA	17.189	69.07	2	117	5	5	3	1	0.6	0.6	0	1
1001	c853	2010	8	129	9	MD	22.6	21.5	22.6	22	25.6	37	37	44	39	0	0	0.7	H	N	Cold	150	1125	y	NA	NA	17.665	66.37	2	117	5	5	3	1	0.6	0.6	0	1
1001	c853	2010	8	129	10	MD	23.8	22.4	23.8	22.9	25.6	37	34	40	36	0	0	1.6	H	N	Cold	150	1125	y	NA	NA	18.236	61.54	2	117	5	5	3	1	0.6	0.6	0	1
1001	c853	2010	8	129	11	MD	23.6	23	23.8	23.3	25.6	45	37	45	41	0	0	1.6	H	N	Cold	150	1125	y	NA	NA	18.711	63.03	2	117	5	5	3	1	0.6	0.6	0	1
1001	c853	2010	8	129	12	MD	24.7	23.6	24.7	24	25.6	41	37	47	44	0	0	1.8	H	N	Cold	150	1125	y	NA	NA	19.377	66.25	2	117	5	5	3	1	0.6	0.6	0	1
1001	c853	2010	8	129	13	MD	24.5	24.3	25.3	24.7	25.6	35	34	44	39	0	0	3.8	H	N	Cold	150	1125	y	NA	NA	19.567	63.9	2	117	5	5	3	1	0.6	0.6	0	1
1001	c853	2010	8	129	14	MD	24.8	24.4	25.2	24.8	25.6	40	32	42	37	0	0	2.8	H	N	Cold	150	1125	y	NA	NA	19.662	63.63	2	117	5	5	3	1	0.6	0.6	0	1
1001	c853	2010	8	129	15	MD	25	24.6	25.6	25.1	25.6	25	22	37	28	0	0	3.8	H	N	Cold	150	1125	y	NA	NA	19.567	59.98	2	117	5	5	3	1	0.6	0.6	0	1
1001	c853	2010	8	129	16	PM	24.9	24.6	25.2	24.9	25.6	34	22	36	30	0	0	2.2	H	N	Cold	150	1125	y	NA	NA	19.472	56.6	2	117	5	5	3	1	0.6	0.6	0	1
1001	c853	2010	8	129	17	PM	22.6	22.6	25.1	23.7	25.6	50	33	51	43	0	0	2	H	N	Cold	150	1125	y	NA	NA	19.948	58.85	2	117	5	5	3	1	0.6	0.6	0	1
1001	c853	2010	8	129	18	PM	21	21	22.5	21.7	25.6	57	46	57	52	0	0	2	H	N	Cold	150	1125	y	NA	NA	19.377	64.72	2	117	5	5	3	1	0.6	0.6	0	1
1001	c853	2010	8	129	19	PM	18.2	18.2	21	19.7	25.6	73	55	73	62	0	0	1.1	H	N	Cold	150	1125	y	NA	NA	19.092	66.4	2	117	5	5	3	1	0.6	0.6	0	1
1001	c853	2010	8	129	20	PM	15.2	15.2	18.1	16.6	25.6	81	72	81	76	0	0	0	H	N	Cold	150	1125	y	NA	NA	18.711	68.21	2	117	5	5	3	1	0.6	0.6	0	1
1001	c853	2010	8	129	21	PM	12.3	12.3	15.1	13.2	25.6	91	82	91	86	0	0	0.4	H	N	Cold	150	1125	y	NA	NA	17.379	64.03	2	117	5	5	3	1	0.6	0.6	0	1
1001	c853	2010	8	129	22	PM	11.8	11.4	12.4	11.8	25.6	98	91	98	94	0	0	0.4	H	N	Cold	150	1125	y	NA	NA	16.713	66.08	2	117	5	5	3	1	0.6	0.6	0	1
1001	c853	2010	8	129	23	PM	10.8	10.7	11.8	11.1	25.6	99	97	99	97	0	0	0.8	H	N	Cold	150	1125	y	NA	NA	16.141	67.47	2	117	5	5	3	1	0.6	0.6	0	1
1001	c853	2010	8	130	0	AM	10.8	10.7	11	10.8	25.6	100	99	100	99	0	0	0.5	H	N	Cold	150	1125	y	NA	NA	15.569	66.4	2	117	5	5	3	1	0.6	0.6	0	1
1001	c853	2010	8	130	1	AM	10.4	10.2	10.8	10.3	26.6	100	99	100	99	0	0	1.2	H	N	Cold	150	1125	y	NA	NA	15.187	64.18	2	117	5	5	3	1	0.6	0.6	0	1
1001	c853	2010	8	130	2	AM	10.5	10	10.5	10.2	26.6	99	99	100	99	0	0	1.1	H	N	Cold	150	1125	y	NA	NA	14.9	63.2	2	117	5	5	3	1	0.6	0.6	0	1
1001	c853	2010	8	130	3	AM	9.9	9.9	10.6	10.2	26.6	95	95	99	96	0	0	1.1	H	N	Cold	150	1125	y	NA	NA	14.996	62.76	2	117	5	5	3	1	0.6	0.6	0	1
1001	c853	2010	8	130	4	AM	9.3	9.3	9.9	9.5	26.6	96	95	98	96	0	0	1.1	H	N	Cold	150	1125	y	NA	NA	14.421	62.96	2	117	5	5	3	1	0.6	0.6	0	1
1001	c853	2010	8	130	5	AM	9.3	9.1	9.7	9.3	26.6	97	95	97	96	0	0	1.1	H	N	Cold	150	1125	y	NA	NA	14.421	64.34	2	117	5	5	3	1	0.6	0.6	0	1
1001	c853	2010	8	130	6	AM	13.3	9.3	13.3	11.1	26.6	88	88	97	94	0	0	0.6	H	N	Cold	150	1125	y	NA	NA	14.996	64.86	2	117	5	5	3	1	0.6	0.6	0	1
1001	c853	2010	8	130	7	AM	17.2	13.5	17.2	15.6	26.6	61	61	87	71	0	0	1.1	H	N	Cold	150	1125	y	NA	NA	16.332	63.25	2	117	5	5	3	1	0.6	0.6	0	1
1001	c853	2010	8	130	8	MD	23.6	17.2	23.6	20.1	26.6	32	32	61	47	0	0	0.5	H	N	Cold	150	1125	y	NA	NA	17.094	66.88	2	117	5	5	3	1	0.6	0.6	0	1
1001	c853	2010	8	130	9	MD	24.4	23.4	24.4	23.8	26.6	30	30	37	33	0	0	1	H	N	Cold	150	1125	y	NA	NA	17.95	61.67	2	117	5	5	3	1	0.6	0.6	0	1
1001	c853	2010	8	130	10	MD	24.1	23.6	24.8	24.2	26.6	41	28	43	34	0	0	0.3	H	N	Cold	150	1125	y	NA	NA	18.521	64.03	2	117	5	5	3	1	0.6	0.6	0	1
1001	c853	2010	8	130	11	MD	24.9	23.9	24.9	24.3	26.6	30	30	41	35	0	0	1.4	H	N	Cold	150	1125	y	NA	NA	19.187	62.25	2	117	5	5	3	1	0.6	0.6	0	1
1001	c853	2010	8	130	12	MD	26	24.8	26	25.4	26.6	24	23	32	27	0	0	1.8	H	N	Cold	150	1125	y	NA	NA	19.377	55.24	2	117	5	5	3	1	0.6	0.6	0	1
1001	c853	2010	8	130	13	MD	25.7	25.5	26.1	25.8	26.6	21	21	25	24	0	0	2.6	H	N	Cold	150	1125	y	NA	NA	19.948	50.1	2	117	5	5	3	1	0.6	0.6	0	1
1001	c853	2010	8	130	14	MD	26.2	25.5	26.5	25.9	26.6	21	18	23	21	0	0	1.7	H	N	Cold	150	1125	y	NA	NA	19.662	48.42	2	117	5	5	3	1	0.6	0.6	0	1
1001	c853	2010	8	130	15	MD	26	26	26.6	26.2	26.6	21	18	23	21	0	0	1.4	H	N	Cold	150	1125	y	NA	NA	20.234	44.42	2	117	5	5	3	1	0.6	0.6	0	1
1001	c853	2010	8	130	16	PM	25.5	25.4	26.2	25.9	26.6	24	21	26	23	0	0	1.9	H	N	Cold	150	1125	y	NA	NA	20.234	48.12	2	117	5	5	3	1	0.6	0.6	0	1
1001	c853	2010	8	130	17	PM	25.1	25	25.5	25.3	26.6	24	21	25	23	0	0	2.1	H	N	Cold	150	1125	y	NA	NA	20.329	46.33	2	117	5	5	3	1	0.6	0.6	0	1
1001	c853	2010	8	130	18	PM	23.5	23.5	25.1	24.3	26.6	31	24	32	27	0	0	1	H	N	Cold	150	1125	y	NA	NA	19.567	51.73	2	117	5	5	3	1	0.6	0.6	0	1
1001	c853	2010	8	130	19	PM	18.5	18.5	23.4	21.2	26.6	50	30	51	39	0	0	0	H	N	Cold	150	1125	y	NA	NA	19.472	52.29	2	117	5	5	3	1	0.6	0.6	0	1
1001	c853	2010	8	130	20	PM	14.8	14.8	18.5	16	26.6	68	52	68	62	0	0	0.8	H	N	Cold	150	1125	y	NA	NA	18.426	51.61	2	117	5	5	3	1	0.6	0.6	0	1
1001	c853	2010	8	130	21	PM	13.3	13.3	14.8	13.7	26.6	78	69	78	73	0	0	0.8	H	N	Cold	150	1125	y	NA	NA	17.76	49.64	2	117	5	5	3	1	0.6	0.6	0	1
1001	c853	2010	8	130	22	PM	13.3	13	14.3	13.4	26.6	75	72	79	76	0	0	1.3	H	N	Cold	150	1125	y	NA	NA	17.379	49.42	2	117	5	5	3	1	0.6	0.6	0	1
1001	c853	2010	8	130	23	PM	13	12.7	13.3	12.9	26.6	76	74	77	75	0	0	0.4	H	N	Cold	150	1125	y	NA	NA	16.903	50.77	2	117	5	5	3	1	0.6	0.6	0	1
1001	c853	2010	8	131	0	AM	12.1	12.1	13	12.4	26.6	77	76	78	76	0	0	1	H	N	Cold	150	1125	y	NA	NA	16.713	51.04	2	117	5	5	3	1	0.6	0.6	0	1
1001	c853	2010	8	131	1	AM	12.3	11.6	12.6	12.1	30	77	76	80	77	0	0	0.8	H	N	Cold	150	1125	y	NA	NA	16.237	53.63	2	117	5	5	3	1	0.6	0.6	0	1
1001	c853	2010	8	131	2	AM	12.2	12	12.2	12.1	30	77	76	78	77	0	0	0.8	H	N	Cold	150	1125	y	NA	NA	15.951	55.64	2	117	5	5	3	1	0.6	0.6	0	1
1001	c853	2010	8	131	3	AM	11.6	10.9	12.1	11.4	30	82	76	82	79	0	0	1.6	H	N	Cold	150	1125	y	NA	NA	16.237	56.49	2	117	5	5	3	1	0.6	0.6	0	1
1001	c853	2010	8	131	4	AM	12	11.1	12.3	11.7	30	79	75	82	78	0	0	1.2	H	N	Cold	150	1125	y	NA	NA	15.282	57.64	2	117	5	5	3	1	0.6	0.6	0	1
1001	c853	2010	8	131	5	AM	12.4	11.9	12.4	12	30	75	75	79	76	0	0	0.8	H	N	Cold	150	1125	y	NA	NA	15.187	59.09	2	117	5	5	3	1	0.6	0.6	0	1
1001	c853	2010	8	131	6	AM	14.9	12.4	14.9	13.5	30	67	67	77	72	0	0	1.4	H	N	Cold	150	1125	y	NA	NA	15.855	59.02	2	117	5	5	3	1	0.6	0.6	0	1
1001	c853	2010	8	131	7	AM	18.7	15	18.7	16.9	30	54	54	67	60	0	0	0.8	H	N	Cold	150	1125	y	NA	NA	17.284	59.28	2	117	5	5	3	1	0.6	0.6	0	1
1001	c853	2010	8	131	8	MD	23.1	18.8	23.1	20.5	30	37	37	54	46	0	0	0	H	N	Cold	150	1125	y	NA	NA	18.236	56.72	2	117	5	5	3	1	0.6	0.6	0	1
1001	c853	2010	8	131	9	MD	25.7	23.1	25.9	24.6	30	30	26	41	33	0	0	1.8	H	N	Cold	150	1125	y	NA	NA	18.521	58.86	2	117	5	5	3	1	0.6	0.6	0	1
1001	c853	2010	8	131	10	MD	27.1	25.7	27.4	26.6	30	26	24	31	26	0	0	2.3	H	N	Cold	150	1125	y	NA	NA	19.377	56.38	2	117	5	5	3	1	0.6	0.6	0	1
1001	c853	2010	8	131	11	MD	29.1	26.8	29.1	27.8	30	22	22	30	27	0	0	4.8	H	N	Cold	150	1125	y	NA	NA	19.948	54.2	2	117	5	5	3	1	0.6	0.6	0	1
1001	c853	2010	8	131	12	MD	29.6	28.2	29.6	29	30	22	20	28	23	0	0	3.6	H	N	Cold	150	1125	y	NA	NA	20.615	51.59	2	117	5	5	3	1	0.6	0.6	0	1
1001	c853	2010	8	131	13	MD	29.9	29.2	30	29.6	30	18	16	25	19	0	0	3.1	H	N	Cold	150	1125	y	NA	NA	20.805	49.43	2	117	5	5	3	1	0.6	0.6	0	1
1001	c853	2010	8	131	14	MD	27.8	27.3	29.9	28.5	30	28	16	29	25	0	0	4.5	H	N	Cold	150	1125	y	NA	NA	21.664	48.57	2	117	5	5	3	1	0.6	0.6	0	1
1001	c853	2010	8	131	15	MD	27.4	27.2	28.2	27.6	30	25	25	28	26	0	0	5.3	H	N	Cold	150	1125	y	NA	NA	22.046	46.27	2	117	5	5	3	1	0.6	0.6	0	1
1001	c853	2010	8	131	16	PM	27	26.8	27.4	27	30	23	23	29	26	0	0	2.9	H	N	Cold	150	1125	y	NA	NA	21.951	39.99	2	117	5	5	3	1	0.6	0.6	0	1
1001	c853	2010	8	131	17	PM	25.1	25.1	27	26.3	30	30	22	30	24	0	0	3.2	H	N	Cold	150	1125	y	NA	NA	21.187	47.25	2	117	5	5	3	1	0.6	0.6	0	1
1001	c853	2010	8	131	18	PM	23.2	23.2	25	24.1	30	37	29	37	32	0	0	2.8	H	N	Cold	150	1125	y	NA	NA	21.378	44.23	2	117	5	5	3	1	0.6	0.6	0	1
1001	c853	2010	8	131	19	PM	20.1	20.1	23.1	21.4	30	56	37	56	47	0	0	1.8	H	N	Cold	150	1125	y	NA	NA	20.805	53.21	2	117	5	5	3	1	0.6	0.6	0	1
1001	c853	2010	8	131	20	PM	15.5	15.5	20.1	17.9	30	74	56	74	65	0	0	1.2	H	N	Cold	150	1125	y	NA	NA	20.138	54.72	2	117	5	5	3	1	0.6	0.6	0	1
1001	c853	2010	8	131	21	PM	14.9	14.9	16.2	15.7	30	77	73	77	74	0	0	0.8	H	N	Cold	150	1125	y	NA	NA	19.377	60.47	2	117	5	5	3	1	0.6	0.6	0	1
1001	c853	2010	8	131	22	PM	13.3	13.1	14.9	13.9	30	86	77	87	81	0	0	0.2	H	N	Cold	150	1125	y	NA	NA	19.187	71.77	2	117	5	5	3	1	0.6	0.6	0	1
1001	c853	2010	8	131	23	PM	12.7	12.5	13.3	12.8	30	94	86	94	90	0	0	0.2	H	N	Cold	150	1125	y	NA	NA	19.187	72.42	2	117	5	5	3	1	0.6	0.6	0	1
1001	c853	2010	8	132	0	AM	12.1	11.9	12.8	12.3	30	95	94	96	94	0	0	0.2	H	N	Cold	150	1125	y	NA	NA	19.187	70.43	2	117	5	5	3	1	0.6	0.6	0	1
1001	c853	2010	8	132	1	AM	12.2	12	12.3	12.1	30.9	98	95	98	97	0	0	0.2	H	N	Cold	150	1125	y	NA	NA	19.092	69.37	2	117	5	5	3	1	0.6	0.6	0	1
1001	c853	2010	8	132	2	AM	12.5	12.1	12.5	12.3	30.9	99	98	99	98	0	0	0.8	H	N	Cold	150	1125	y	NA	NA	18.521	68.6	2	117	5	5	3	1	0.6	0.6	0	1
1001	c853	2010	8	132	3	AM	11.9	11.8	12.8	12.2	30.9	99	98	100	98	0	0	0.8	H	N	Cold	150	1125	y	NA	NA	17.76	69.59	2	117	5	5	3	1	0.6	0.6	0	1
1001	c853	2010	8	132	4	AM	12.7	11.6	12.7	11.9	30.9	100	99	100	99	0	0	1.2	H	N	Cold	150	1125	y	NA	NA	17.379	69.78	2	117	5	5	3	1	0.6	0.6	0	1
1001	c853	2010	8	132	5	AM	11.8	11.8	13.1	12.4	30.9	100	100	100	100	0	0	1	H	N	Cold	150	1125	y	NA	NA	17.284	71.89	2	117	5	5	3	1	0.6	0.6	0	1
1001	c853	2010	8	132	6	AM	14.6	11.8	14.6	13.1	30.9	100	100	100	100	0	0	0.5	H	N	Cold	150	1125	y	NA	NA	17.189	72.85	2	117	5	5	3	1	0.6	0.6	0	1
1001	c853	2010	8	132	7	AM	19.2	14.7	19.2	17.1	30.9	71	71	100	89	0	0	0.5	H	N	Cold	150	1125	y	NA	NA	18.616	69.45	2	117	5	5	3	1	0.6	0.6	0	1
1001	c853	2010	8	132	8	MD	22.7	19.4	22.7	21	30.9	46	45	70	57	0	0	0.8	H	N	Cold	150	1125	y	NA	NA	19.567	60.76	2	117	5	5	3	1	0.6	0.6	0	1
1001	c853	2010	8	132	9	MD	25.2	22.7	25.2	23.8	30.9	35	33	48	40	0	0	0.5	H	N	Cold	150	1125	y	NA	NA	20.519	56.48	2	117	5	5	3	1	0.6	0.6	0	1
1001	c853	2010	8	132	10	MD	24.8	24.8	26.4	25.7	30.9	45	28	46	33	0	0	2.2	H	N	Cold	150	1125	y	NA	NA	21.187	59.6	2	117	5	5	3	1	0.6	0.6	0	1
1001	c853	2010	8	132	11	MD	26.7	24.8	26.8	25.6	30.9	37	37	45	41	0	0	1.3	H	N	Cold	150	1125	y	NA	NA	21.76	62.21	2	117	5	5	3	1	0.6	0.6	0	1
1001	c853	2010	8	132	12	MD	28.7	26.6	28.7	27.6	30.9	35	32	41	35	0	0	0.8	H	N	Cold	150	1125	y	NA	NA	22.333	57.58	2	117	5	5	3	1	0.6	0.6	0	1
1001	c853	2010	8	132	13	MD	30.8	28.9	30.9	29.9	30.9	37	31	37	33	0	0	2.5	H	N	Cold	150	1125	y	NA	NA	22.621	63.89	2	117	5	5	3	1	0.6	0.6	0	1
1001	c853	2010	8	132	14	MD	24.7	24.7	30.7	27.5	30.9	55	37	55	44	0	0	3.5	H	N	Cold	150	1125	y	NA	NA	22.046	65.84	2	117	5	5	3	1	0.6	0.6	0	1
1001	c853	2010	8	132	15	MD	25	23.6	25	24.2	30.9	56	53	65	60	0	0	1.2	H	N	Cold	150	1125	y	NA	NA	22.333	70.39	2	117	5	5	3	1	0.6	0.6	0	1
1001	c853	2010	8	132	16	PM	23.1	23.1	25	24.1	30.9	60	53	60	55	0	0	2.1	H	N	Cold	150	1125	y	NA	NA	21.951	69.17	2	117	5	5	3	1	0.6	0.6	0	1
1001	c853	2010	8	132	17	PM	22.8	22.5	23	22.7	30.9	61	60	65	62	0	0	0.6	H	N	Cold	150	1125	y	NA	NA	22.046	70.74	2	117	5	5	3	1	0.6	0.6	0	1
1001	c853	2010	8	132	18	PM	23.1	22.6	23.3	22.9	30.9	58	56	62	59	0	0	0.7	H	N	Cold	150	1125	y	NA	NA	22.333	69.38	2	117	5	5	3	1	0.6	0.6	0	1
1001	c853	2010	8	132	19	PM	20.2	20.2	23	21.5	30.9	66	58	66	61	0	0	0.4	H	N	Cold	150	1125	y	NA	NA	21.76	68.93	2	117	5	5	3	1	0.6	0.6	0	1
1001	c853	2010	8	132	20	PM	18.5	18.4	20.1	18.9	30.9	67	67	74	71	0	0	0.6	H	N	Cold	150	1125	y	NA	NA	20.996	71.04	2	117	5	5	3	1	0.6	0.6	0	1
1001	c853	2010	8	132	21	PM	16.5	16.5	18.6	17.6	30.9	74	63	74	68	0	0	0.4	H	N	Cold	150	1125	y	NA	NA	20.615	65.81	2	117	5	5	3	1	0.6	0.6	0	1
1001	c853	2010	8	132	22	PM	15.8	15.8	16.5	16.1	30.9	80	74	80	76	0	0	0	H	N	Cold	150	1125	y	NA	NA	20.234	70.41	2	117	5	5	3	1	0.6	0.6	0	1
1001	c853	2010	8	132	23	PM	14.3	14.3	15.7	14.8	30.9	85	80	86	83	0	0	0.3	H	N	Cold	150	1125	y	NA	NA	19.662	71.55	2	117	5	5	3	1	0.6	0.6	0	1
1001	c853	2010	8	133	0	AM	15.3	13.4	15.3	13.8	30.9	87	85	93	88	0	0	0.3	H	N	Cold	150	1125	y	NA	NA	19.567	67.6	2	117	5	5	3	1	0.6	0.6	0	1
1001	c853	2010	8	133	1	AM	14.9	14.8	15.8	15.1	30.4	87	84	88	86	0	0	0.5	H	N	Cold	150	1125	y	NA	NA	18.616	67.66	2	117	5	5	3	1	0.6	0.6	0	1
1001	c853	2010	8	133	2	AM	13.7	13.4	14.9	13.8	30.4	88	87	90	88	0	0	0.8	H	N	Cold	150	1125	y	NA	NA	17.76	70.94	2	117	5	5	3	1	0.6	0.6	0	1
1001	c853	2010	8	133	3	AM	14.4	13.1	14.6	13.6	30.4	84	83	91	87	0	0	0.5	H	N	Cold	150	1125	y	NA	NA	19.092	67.46	2	117	5	5	3	1	0.6	0.6	0	1
1001	c853	2010	8	133	4	AM	13.1	12.9	14.8	13.6	30.4	94	81	94	88	0	0	0.7	H	N	Cold	150	1125	y	NA	NA	19.187	66.9	2	117	5	5	3	1	0.6	0.6	0	1
1001	c853	2010	8	133	5	AM	13.3	12.7	13.6	13	30.4	92	92	96	94	0	0	0.7	H	N	Cold	150	1125	y	NA	NA	17.95	64.92	2	117	5	5	3	1	0.6	0.6	0	1
1001	c853	2010	8	133	6	AM	15.6	13.1	15.6	14.3	30.4	89	88	96	91	0	0	0.3	H	N	Cold	150	1125	y	NA	NA	18.616	66.29	2	117	5	5	3	1	0.6	0.6	0	1
1001	c853	2010	8	133	7	AM	20.7	15.7	20.7	18	30.4	55	55	89	75	0	0	1	H	N	Cold	150	1125	y	NA	NA	19.377	69.32	2	117	5	5	3	1	0.6	0.6	0	1
1001	c853	2010	8	133	8	MD	23.1	20.8	23.1	21.9	30.4	45	45	56	50	0	0	2.8	H	N	Cold	150	1125	y	NA	NA	20.234	59.88	2	117	5	5	3	1	0.6	0.6	0	1
1001	c853	2010	8	133	9	MD	25.4	23	25.4	24.2	30.4	37	34	46	39	0	0	1.1	H	N	Cold	150	1125	y	NA	NA	21.951	45.6	2	117	5	5	3	1	0.6	0.6	0	1
1001	c853	2010	8	133	10	MD	26.5	25.3	27.5	26.5	30.4	38	27	38	30	0	0	2.7	H	N	Cold	150	1125	y	NA	NA	21.664	50.62	2	117	5	5	3	1	0.6	0.6	0	1
1001	c853	2010	8	133	11	MD	27.5	26.3	27.8	27.2	30.4	38	25	38	33	0	0	4.6	H	N	Cold	150	1125	y	NA	NA	21.569	59.25	2	117	5	5	3	1	0.6	0.6	0	1
1001	c853	2010	8	133	12	MD	28.7	27.4	28.8	28.1	30.4	30	27	38	31	0	0	4	H	N	Cold	150	1125	y	NA	NA	22.429	56.25	2	117	5	5	3	1	0.6	0.6	0	1
1001	c853	2010	8	133	13	MD	29.8	28.6	29.8	29.1	30.4	25	21	32	27	0	0	2.4	H	N	Cold	150	1125	y	NA	NA	23.869	37.16	2	117	5	5	3	1	0.6	0.6	0	1
1001	c853	2010	8	133	14	MD	29.8	29.6	30.2	29.9	30.4	27	22	28	24	0	0	2.2	H	N	Cold	150	1125	y	NA	NA	22.621	57.56	2	117	5	5	3	1	0.6	0.6	0	1
1001	c853	2010	8	133	15	MD	28.7	28.2	30.4	29.1	30.4	36	23	43	36	0	0	3.2	H	N	Cold	150	1125	y	NA	NA	22.621	63.62	2	117	5	5	3	1	0.6	0.6	0	1
1001	c853	2010	8	133	16	PM	27.6	27.5	28.6	28	30.4	34	32	43	37	0	0	3.5	H	N	Cold	150	1125	y	NA	NA	22.621	65.12	2	117	5	5	3	1	0.6	0.6	0	1
1001	c853	2010	8	133	17	PM	27	27	27.9	27.2	30.4	34	31	43	36	0	0	2.9	H	N	Cold	150	1125	y	NA	NA	22.429	65.46	2	117	5	5	3	1	0.6	0.6	0	1
1001	c853	2010	8	133	18	PM	25.7	25.7	27.1	26.3	30.4	32	30	35	31	0	0	2.8	H	N	Cold	150	1125	y	NA	NA	22.717	64.91	2	117	5	5	3	1	0.6	0.6	0	1
1001	c853	2010	8	133	19	PM	20.5	20.5	25.7	23.5	30.4	72	32	72	47	0	0	0.5	H	N	Cold	150	1125	y	NA	NA	22.333	66.32	2	117	5	5	3	1	0.6	0.6	0	1
1001	c853	2010	8	133	20	PM	17.2	17.2	20.4	18.4	30.4	86	72	86	79	0	0	0.5	H	N	Cold	150	1125	y	NA	NA	21.664	67.69	2	117	5	5	3	1	0.6	0.6	0	1
1001	c853	2010	8	133	21	PM	15.1	15	17.1	15.8	30.4	91	85	91	88	0	0	0.6	H	N	Cold	150	1125	y	NA	NA	21.091	61.17	2	117	5	5	3	1	0.6	0.6	0	1
1001	c853	2010	8	133	22	PM	14.1	14	15.5	14.7	30.4	93	90	94	91	0	0	1	H	N	Cold	150	1125	y	NA	NA	20.234	60.94	2	117	5	5	3	1	0.6	0.6	0	1
1001	c853	2010	8	133	23	PM	13.8	13.5	14.1	13.8	30.4	93	92	95	93	0	0	0	H	N	Cold	150	1125	y	NA	NA	19.567	62.61	2	117	5	5	3	1	0.6	0.6	0	1
1001	c853	2010	8	134	0	AM	12.1	12.1	13.8	13.1	30.4	95	93	95	93	0	0	0.7	H	N	Cold	150	1125	y	NA	NA	19.948	64.52	2	117	5	5	3	1	0.6	0.6	0	1
1001	c853	2010	8	134	1	AM	11.6	11.5	12.2	11.8	29.4	99	95	99	96	0	0	0.8	H	N	Cold	150	1125	y	NA	NA	19.377	63.77	2	117	5	5	3	1	0.6	0.6	0	1
1001	c853	2010	8	134	2	AM	11.8	11.2	11.9	11.5	29.4	100	99	100	99	0	0	1	H	N	Cold	150	1125	y	NA	NA	19.853	66.89	2	117	5	5	3	1	0.6	0.6	0	1
1001	c853	2010	8	134	3	AM	11.6	11.4	11.9	11.6	29.4	100	99	100	99	0	0	0.8	H	N	Cold	150	1125	y	NA	NA	18.426	64.74	2	117	5	5	3	1	0.6	0.6	0	1
1001	c853	2010	8	134	4	AM	11.6	11.6	12	11.7	29.4	100	100	100	100	0	0	0.8	H	N	Cold	150	1125	y	NA	NA	17.855	69.32	2	117	5	5	3	1	0.6	0.6	0	1
1001	c853	2010	8	134	5	AM	12.3	11.5	12.4	11.9	29.4	100	100	100	100	0	0	0.8	H	N	Cold	150	1125	y	NA	NA	18.331	69.62	2	117	5	5	3	1	0.6	0.6	0	1
1001	c853	2010	8	134	6	AM	NA	12.1	13.6	12.6	29.4	100	100	100	100	0	0	0.7	H	N	Cold	150	1125	y	NA	NA	18.901	68.9	2	117	5	5	3	1	0.6	0.6	0	1
1001	c853	2010	8	134	7	AM	18	13.7	18	15.6	29.4	92	92	100	98	0	0	0	H	N	Cold	150	1125	y	NA	NA	19.472	66.74	2	117	5	5	3	1	0.6	0.6	0	1
1001	c853	2010	8	134	8	MD	22.6	18.1	22.6	20.4	29.4	55	55	91	70	0	0	1.6	H	N	Cold	150	1125	y	NA	NA	20.043	64.41	2	117	5	5	3	1	0.6	0.6	0	1
1001	c853	2010	8	134	9	MD	24.1	22.5	24.2	23.5	29.4	51	50	57	53	0	0	2.7	H	N	Cold	150	1125	y	NA	NA	20.996	63.52	2	117	5	5	3	1	0.6	0.6	0	1
1001	c853	2010	8	134	10	MD	25.4	24.1	25.6	24.8	29.4	42	42	54	46	0	0	3.3	H	N	Cold	150	1125	y	NA	NA	22.046	57.54	2	117	5	5	3	1	0.6	0.6	0	1
1001	c853	2010	8	134	11	MD	26.6	25.4	26.9	26.1	29.4	45	42	47	44	0	0	3.7	H	N	Cold	150	1125	y	NA	NA	23.1	55.17	2	117	5	5	3	1	0.6	0.6	0	1
1001	c853	2010	8	134	12	MD	27.6	26.6	28.1	27.4	29.4	38	37	49	40	0	0	0.5	H	N	Cold	150	1125	y	NA	NA	22.717	58.24	2	117	5	5	3	1	0.6	0.6	0	1
1001	c853	2010	8	134	13	MD	26.9	26.5	29.4	28.1	29.4	45	35	46	39	0	0	3.4	H	N	Cold	150	1125	y	NA	NA	23.869	58.15	2	117	5	5	3	1	0.6	0.6	0	1
1001	c853	2010	8	134	14	MD	24.8	24.7	27.1	25.6	29.4	59	42	59	53	0	0	3.2	H	N	Cold	150	1125	y	NA	NA	23.196	63.23	2	117	5	5	3	1	0.6	0.6	0	1
1001	c853	2010	8	134	15	MD	23.1	23	24.8	23.8	29.4	67	59	67	63	0	0	1.4	H	N	Cold	150	1125	y	NA	NA	22.621	64.54	2	117	5	5	3	1	0.6	0.6	0	1
1001	c853	2010	8	134	16	PM	25.5	22.7	25.5	23.4	29.4	46	46	67	60	0	0	1.2	H	N	Cold	150	1125	y	NA	NA	22.717	58	2	117	5	5	3	1	0.6	0.6	0	1
1001	c853	2010	8	134	17	PM	23.7	23.7	25.6	24.8	29.4	60	44	60	51	0	0	1.3	H	N	Cold	150	1125	y	NA	NA	22.238	65.91	2	117	5	5	3	1	0.6	0.6	0	1
1001	c853	2010	8	134	18	PM	22.7	22.6	23.6	23	29.4	64	60	66	62	0	0	1.8	H	N	Cold	150	1125	y	NA	NA	21.855	68.53	2	117	5	5	3	1	0.6	0.6	0	1
1001	c853	2010	8	134	19	PM	21.8	21.8	22.7	22.2	29.4	70	64	70	67	0	0	0.7	H	N	Cold	150	1125	y	NA	NA	21.378	70.83	2	117	5	5	3	1	0.6	0.6	0	1
1001	c853	2010	8	134	20	PM	20.2	20.2	21.8	20.9	29.4	85	70	85	77	0	0	0.3	H	N	Cold	150	1125	y	NA	NA	20.996	75.86	2	117	5	5	3	1	0.6	0.6	0	1
1001	c853	2010	8	134	21	PM	22	20.2	22	21	29.4	75	75	85	80	0	0	1.3	H	N	Cold	150	1125	y	NA	NA	21.76	70.78	2	117	5	5	3	1	0.6	0.6	0	1
1001	c853	2010	8	134	22	PM	23	22	23.1	22.5	29.4	68	68	75	71	0	0	0.7	H	N	Cold	150	1125	y	NA	NA	22.238	67.96	2	117	5	5	3	1	0.6	0.6	0	1
1001	c853	2010	8	134	23	PM	22.4	21.8	23	22.2	29.4	71	68	76	72	0	0	0.8	H	N	Cold	150	1125	y	NA	NA	21.664	71.91	2	117	5	5	3	1	0.6	0.6	0	1
1001	c853	2010	8	135	0	AM	22.5	22.1	23.4	22.7	29.4	77	71	77	72	0	0	1.3	H	N	Cold	150	1125	y	NA	NA	21.76	72.76	2	117	5	5	3	1	0.6	0.6	0	1
1001	c853	2010	8	135	1	AM	20.3	20.3	22.4	20.9	22	93	77	93	86	0	0.4	3.4	H	N	Cold	150	1125	y	NA	NA	21.664	74.91	2	117	5	5	3	1	0.6	0.6	0	1
1001	c853	2010	8	135	2	AM	19	19	20.2	19.7	22	79	78	94	86	0	0.4	3.6	H	N	Cold	150	1125	y	NA	NA	21.378	72.29	2	117	5	5	3	1	0.6	0.6	0	1
1001	c853	2010	8	135	3	AM	17.4	17.4	18.9	18.2	22	87	79	87	81	0	0.4	1.6	H	N	Cold	150	1125	y	NA	NA	21.282	69.69	2	117	5	5	3	1	0.6	0.6	0	1
1001	c853	2010	8	135	4	AM	15.5	15.5	17.3	16.4	22	94	87	94	90	0	0.4	0.8	H	N	Cold	150	1125	y	NA	NA	20.901	70.17	2	117	5	5	3	1	0.6	0.6	0	1
1001	c853	2010	8	135	5	AM	15.7	15.5	16.3	15.9	22	81	79	95	86	0	0.4	2	H	N	Cold	150	1125	y	NA	NA	20.615	66.75	2	117	5	5	3	1	0.6	0.6	0	1
1001	c853	2010	8	135	6	AM	16.1	15.7	16.3	16	22	79	78	81	79	0	0.4	3.3	H	N	Cold	150	1125	y	NA	NA	19.567	61.94	2	117	5	5	3	1	0.6	0.6	0	1
1001	c853	2010	8	135	7	AM	17.2	16.1	17.2	16.8	22	73	70	78	72	0	0.4	2.3	H	N	Cold	150	1125	y	NA	NA	20.138	62.88	2	117	5	5	3	1	0.6	0.6	0	1
1001	c853	2010	8	135	8	MD	17.5	15.4	17.8	16.5	22	79	73	95	84	0.2	0.4	4.9	H	N	Cold	150	1125	y	NA	NA	19.567	67.38	2	117	5	5	3	1	0.6	0.6	0	1
1001	c853	2010	8	135	9	MD	19.1	17.4	19.2	18.2	22	60	60	79	69	0	0.4	5.7	H	N	Cold	150	1125	y	NA	NA	19.758	64.38	2	117	5	5	3	1	0.6	0.6	0	1
1001	c853	2010	8	135	10	MD	18.2	17.3	19.4	18.3	22	64	59	79	65	0.2	0.4	4.9	H	N	Cold	150	1125	y	NA	NA	19.758	61.75	2	117	5	5	3	1	0.6	0.6	0	1
1001	c853	2010	8	135	11	MD	19.2	17.8	19.7	18.9	22	56	55	64	58	0	0.4	3.8	H	N	Cold	150	1125	y	NA	NA	19.853	60.17	2	117	5	5	3	1	0.6	0.6	0	1
1001	c853	2010	8	135	12	MD	19.8	18.8	20.1	19.4	22	54	52	57	55	0	0.4	8.3	H	N	Cold	150	1125	y	NA	NA	19.853	56.21	2	117	5	5	3	1	0.6	0.6	0	1
1001	c853	2010	8	135	13	MD	19.8	19.3	20.6	19.8	22	57	52	58	54	0	0.4	4.3	H	N	Cold	150	1125	y	NA	NA	19.948	58.11	2	117	5	5	3	1	0.6	0.6	0	1
1001	c853	2010	8	135	14	MD	21.3	19.4	22	20.7	22	51	46	59	51	0	0.4	4.8	H	N	Cold	150	1125	y	NA	NA	20.424	52.34	2	117	5	5	3	1	0.6	0.6	0	1
1001	c853	2010	8	135	15	MD	21.8	20.8	21.9	21.4	22	44	39	49	44	0	0.4	4.8	H	N	Cold	150	1125	y	NA	NA	20.901	48.75	2	117	5	5	3	1	0.6	0.6	0	1
1001	c853	2010	8	135	16	PM	20.6	20.4	21.6	20.8	22	42	42	48	44	0	0.4	4.5	H	N	Cold	150	1125	y	NA	NA	20.901	46.07	2	117	5	5	3	1	0.6	0.6	0	1
1001	c853	2010	8	135	17	PM	NA	19.6	21.1	20.3	22	44	39	45	42	0	0.4	4.3	H	N	Cold	150	1125	y	NA	NA	20.424	42.55	2	117	5	5	3	1	0.6	0.6	0	1
1001	c853	2010	8	135	18	PM	18.6	18.6	20.2	19.3	22	50	42	50	46	0	0.4	4.3	H	N	Cold	150	1125	y	NA	NA	20.138	44.76	2	117	5	5	3	1	0.6	0.6	0	1
1001	c853	2010	8	135	19	PM	16.7	16.7	18.6	17.5	22	59	50	59	53	0	0.4	2.6	H	N	Cold	150	1125	y	NA	NA	19.377	48.63	2	117	5	5	3	1	0.6	0.6	0	1
1001	c853	2010	8	135	20	PM	15.8	15.7	16.7	16.1	22	65	59	65	62	0	0.4	4.6	H	N	Cold	150	1125	y	NA	NA	19.282	52.93	2	117	5	5	3	1	0.6	0.6	0	1
1001	c853	2010	8	135	21	PM	15.5	15.4	15.9	15.6	22	63	62	66	64	0	0.4	3.4	H	N	Cold	150	1125	y	NA	NA	18.996	53.41	2	117	5	5	3	1	0.6	0.6	0	1
1001	c853	2010	8	135	22	PM	14.7	14.7	15.6	15.1	22	67	60	67	63	0	0.4	2.3	H	N	Cold	150	1125	y	NA	NA	18.901	52.45	2	117	5	5	3	1	0.6	0.6	0	1
1001	c853	2010	8	135	23	PM	13.4	13.4	14.7	14.1	22	76	67	76	71	0	0.4	0.3	H	N	Cold	150	1125	y	NA	NA	18.996	54.76	2	117	5	5	3	1	0.6	0.6	0	1
1001	c853	2010	8	136	0	AM	11.7	11.7	13.3	12.4	22	85	76	86	81	0	0.4	0.3	H	N	Cold	150	1125	y	NA	NA	18.711	57.46	2	117	5	5	3	1	0.6	0.6	0	1
1001	c853	2010	8	136	1	AM	12	11.3	12.7	11.9	22.7	86	85	91	88	0	1.8	0.8	H	N	Cold	150	1125	y	NA	NA	18.616	57.9	2	117	5	5	3	1	0.6	0.6	0	1
1001	c853	2010	8	136	2	AM	11.7	10.6	11.9	11.1	22.7	95	86	95	91	0	1.8	1.2	H	N	Cold	150	1125	y	NA	NA	18.045	57.94	2	117	5	5	3	1	0.6	0.6	0	1
1001	c853	2010	8	136	3	AM	13.8	11.6	13.9	12.6	22.7	96	95	100	97	1.8	1.8	2	H	N	Cold	150	1125	y	NA	NA	17.95	65.56	2	117	5	5	3	1	0.6	0.6	0	1
1001	c853	2010	8	136	4	AM	13.1	13.1	13.9	13.6	22.7	92	92	96	94	0	1.8	1.6	H	N	Cold	150	1125	y	NA	NA	18.331	63.43	2	117	5	5	3	1	0.6	0.6	0	1
1001	c853	2010	8	136	5	AM	13.4	12.8	13.5	13.2	22.7	92	90	93	91	0	1.8	1.4	H	N	Cold	150	1125	y	NA	NA	18.236	63.45	2	117	5	5	3	1	0.6	0.6	0	1
1001	c853	2010	8	136	6	AM	14.7	13.2	14.7	13.9	22.7	89	88	95	92	0	1.8	0.4	H	N	Cold	150	1125	y	NA	NA	18.331	65.76	2	117	5	5	3	1	0.6	0.6	0	1
1001	c853	2010	8	136	7	AM	16.2	14.8	16.2	15.2	22.7	72	72	89	82	0	1.8	2.1	H	N	Cold	150	1125	y	NA	NA	18.331	67.71	2	117	5	5	3	1	0.6	0.6	0	1
1001	c853	2010	8	136	8	MD	17.9	16.2	17.9	17	22.7	63	63	72	66	0	1.8	4.5	H	N	Cold	150	1125	y	NA	NA	17.95	65.46	2	117	5	5	3	1	0.6	0.6	0	1
1001	c853	2010	8	136	9	MD	19.3	17.9	19.5	18.6	22.7	45	45	63	53	0	1.8	5.8	H	N	Cold	150	1125	y	NA	NA	18.236	55.87	2	117	5	5	3	1	0.6	0.6	0	1
1001	c853	2010	8	136	10	MD	19.8	19.1	20.3	19.6	22.7	45	42	48	44	0	1.8	3.5	H	N	Cold	150	1125	y	NA	NA	18.711	51.64	2	117	5	5	3	1	0.6	0.6	0	1
1001	c853	2010	8	136	11	MD	20.9	20	21.1	20.5	22.7	40	37	45	41	0	1.8	4.6	H	N	Cold	150	1125	y	NA	NA	19.187	49.05	2	117	5	5	3	1	0.6	0.6	0	1
1001	c853	2010	8	136	12	MD	21.4	20.9	22.1	21.4	22.7	39	37	42	39	0	1.8	6.8	H	N	Cold	150	1125	y	NA	NA	19.567	50.24	2	117	5	5	3	1	0.6	0.6	0	1
1001	c853	2010	8	136	13	MD	22	21.3	22.3	21.7	22.7	37	37	42	39	0	1.8	4.4	H	N	Cold	150	1125	y	NA	NA	19.948	50.99	2	117	5	5	3	1	0.6	0.6	0	1
1001	c853	2010	8	136	14	MD	22.3	21.7	22.7	22.2	22.7	40	37	40	38	0	1.8	7.4	H	N	Cold	150	1125	y	NA	NA	20.234	47.47	2	117	5	5	3	1	0.6	0.6	0	1
1001	c853	2010	8	136	15	MD	21.9	21.5	22.5	22	22.7	37	35	39	36	0	1.8	4.6	H	N	Cold	150	1125	y	NA	NA	20.234	44.18	2	117	5	5	3	1	0.6	0.6	0	1
1001	c853	2010	8	136	16	PM	20.7	20.6	22.2	21.2	22.7	41	36	41	38	0	1.8	5.8	H	N	Cold	150	1125	y	NA	NA	20.043	47.59	2	117	5	5	3	1	0.6	0.6	0	1
1001	c853	2010	8	136	17	PM	NA	20	20.8	20.4	22.7	43	38	44	41	0	1.8	3.8	H	N	Cold	150	1125	y	NA	NA	19.948	47.3	2	117	5	5	3	1	0.6	0.6	0	1
1001	c853	2010	8	136	18	PM	18.8	18.8	20.4	19.7	22.7	44	39	44	41	0	1.8	4.9	H	N	Cold	150	1125	y	NA	NA	19.662	42.23	2	117	5	5	3	1	0.6	0.6	0	1
1001	c853	2010	8	136	19	PM	16.9	16.9	18.8	17.8	22.7	50	44	50	47	0	1.8	3.6	H	N	Cold	150	1125	y	NA	NA	18.711	44.55	2	117	5	5	3	1	0.6	0.6	0	1
1001	c853	2010	8	136	20	PM	15.5	15.5	16.9	16.2	22.7	58	50	58	54	0	1.8	1.3	H	N	Cold	150	1125	y	NA	NA	18.14	48.67	2	117	5	5	3	1	0.6	0.6	0	1
1001	c853	2010	8	136	21	PM	NA	13.6	15.6	14.4	22.7	68	58	68	63	0	1.8	1.1	H	N	Cold	150	1125	y	NA	NA	18.331	51.82	2	117	5	5	3	1	0.6	0.6	0	1
1001	c853	2010	8	136	22	PM	11.6	11.6	13.9	12.9	22.7	74	67	74	70	0	1.8	0.4	H	N	Cold	150	1125	y	NA	NA	17.855	53.06	2	117	5	5	3	1	0.6	0.6	0	1
1001	c853	2010	8	136	23	PM	9.8	9.8	12.2	11	22.7	84	74	84	78	0	1.8	0.7	H	N	Cold	150	1125	y	NA	NA	17.57	58.22	2	117	5	5	3	1	0.6	0.6	0	1
1001	c853	2010	8	137	0	AM	9	8.6	9.9	9.2	22.7	92	84	92	88	0	1.8	0.7	H	N	Cold	150	1125	y	NA	NA	16.618	53.68	2	117	5	5	3	1	0.6	0.6	0	1
1001	c853	2010	8	137	1	AM	8.8	8.5	10	9.1	22.6	90	89	94	91	0	0	0.6	H	N	Cold	150	1125	y	NA	NA	16.141	52.78	2	117	5	5	3	1	0.6	0.6	0	1
1001	c853	2010	8	137	2	AM	7.9	7.3	8.7	7.8	22.6	97	89	97	93	0	0	1.1	H	N	Cold	150	1125	y	NA	NA	14.9	53.33	2	117	5	5	3	1	0.6	0.6	0	1
1001	c853	2010	8	137	3	AM	6.7	6.7	7.9	7.3	22.6	98	96	99	97	0	0	0.4	H	N	Cold	150	1125	y	NA	NA	13.75	56.15	2	117	5	5	3	1	0.6	0.6	0	1
1001	c853	2010	8	137	4	AM	6	5.9	6.8	6.3	22.6	100	98	100	99	0	0	0.9	H	N	Cold	150	1125	y	NA	NA	13.076	58.51	2	117	5	5	3	1	0.6	0.6	0	1
1001	c853	2010	8	137	5	AM	6.7	5.8	6.7	6	22.6	100	100	100	100	0	0	1.3	H	N	Cold	150	1125	y	NA	NA	13.076	59.78	2	117	5	5	3	1	0.6	0.6	0	1
1001	c853	2010	8	137	6	AM	9.7	6.6	9.7	7.4	22.6	100	100	100	100	0	0	0.3	H	N	Cold	150	1125	y	NA	NA	13.654	61.82	2	117	5	5	3	1	0.6	0.6	0	1
1001	c853	2010	8	137	7	AM	15	9.8	15	12.2	22.6	67	67	100	92	0	0	2.7	H	N	Cold	150	1125	y	NA	NA	15.378	62.95	2	117	5	5	3	1	0.6	0.6	0	1
1001	c853	2010	8	137	8	MD	18.4	15.1	18.4	16.7	22.6	51	49	67	56	0	0	3.1	H	N	Cold	150	1125	y	NA	NA	16.046	61	2	117	5	5	3	1	0.6	0.6	0	1
1001	c853	2010	8	137	9	MD	19.7	18.1	19.7	18.8	22.6	44	44	51	47	0	0	5.3	H	N	Cold	150	1125	y	NA	NA	16.999	54.83	2	117	5	5	3	1	0.6	0.6	0	1
1001	c853	2010	8	137	10	MD	19.3	18.8	20.4	19.6	22.6	51	42	51	45	0	0	5.3	H	N	Cold	150	1125	y	NA	NA	17.475	55.31	2	117	5	5	3	1	0.6	0.6	0	1
1001	c853	2010	8	137	11	MD	21.2	19.2	21.2	20.1	22.6	48	45	52	49	0	0	4.1	H	N	Cold	150	1125	y	NA	NA	18.236	58.32	2	117	5	5	3	1	0.6	0.6	0	1
1001	c853	2010	8	137	12	MD	20.8	20.1	21.6	20.8	22.6	47	43	51	46	0	0	4.4	H	N	Cold	150	1125	y	NA	NA	18.901	54.49	2	117	5	5	3	1	0.6	0.6	0	1
1001	c853	2010	8	137	13	MD	NA	20.1	22.1	20.9	22.6	49	42	51	47	0	0	3.6	H	N	Cold	150	1125	y	NA	NA	19.567	55.7	2	117	5	5	3	1	0.6	0.6	0	1
1001	c853	2010	8	137	14	MD	21.2	20.7	22.6	21.5	22.6	47	45	50	47	0	0	4.5	H	N	Cold	150	1125	y	NA	NA	19.662	57.01	2	117	5	5	3	1	0.6	0.6	0	1
1001	c853	2010	8	137	15	MD	21.8	21.2	22.2	21.7	22.6	44	44	48	46	0	0	4.3	H	N	Cold	150	1125	y	NA	NA	19.472	55.87	2	117	5	5	3	1	0.6	0.6	0	1
1001	c853	2010	8	137	16	PM	20.6	20.5	21.9	21.2	22.6	46	43	48	45	0	0	3.3	H	N	Cold	150	1125	y	NA	NA	19.377	54.44	2	117	5	5	3	1	0.6	0.6	0	1
1001	c853	2010	8	137	17	PM	19.6	19.6	20.7	20.3	22.6	50	46	50	47	0	0	5	H	N	Cold	150	1125	y	NA	NA	19.282	53.46	2	117	5	5	3	1	0.6	0.6	0	1
1001	c853	2010	8	137	18	PM	18.4	18.4	19.4	19	22.6	57	50	57	53	0	0	6.5	H	N	Cold	150	1125	y	NA	NA	18.996	54.42	2	117	5	5	3	1	0.6	0.6	0	1
1001	c853	2010	8	137	19	PM	16.8	16.8	18.3	17.4	22.6	64	57	64	60	0	0	2.3	H	N	Cold	150	1125	y	NA	NA	18.236	56.82	2	117	5	5	3	1	0.6	0.6	0	1
1001	c853	2010	8	137	20	PM	15.7	15.7	16.7	16.1	22.6	71	64	72	68	0	0	2.3	H	N	Cold	150	1125	y	NA	NA	17.855	58.97	2	117	5	5	3	1	0.6	0.6	0	1
1001	c853	2010	8	137	21	PM	14.9	14.9	15.7	15.3	22.6	77	72	77	74	0	0	1.6	H	N	Cold	150	1125	y	NA	NA	17.57	61.02	2	117	5	5	3	1	0.6	0.6	0	1
1001	c853	2010	8	137	22	PM	13.4	13.1	14.8	13.7	22.6	83	77	84	81	0	0	1.3	H	N	Cold	150	1125	y	NA	NA	17.855	61.83	2	117	5	5	3	1	0.6	0.6	0	1
1001	c853	2010	8	137	23	PM	11.2	11.2	13.3	12.3	22.6	89	83	89	85	0	0	0.6	H	N	Cold	150	1125	y	NA	NA	16.713	61.42	2	117	5	5	3	1	0.6	0.6	0	1
1001	c853	2010	8	138	0	AM	12.2	11.2	12.3	11.5	22.6	86	85	91	89	0	0	0	H	N	Cold	150	1125	y	NA	NA	17.094	60.44	2	117	5	5	3	1	0.6	0.6	0	1
1001	c853	2010	8	138	1	AM	10.9	10.4	12.2	11.2	25.4	91	84	91	87	0	0	1.3	H	N	Cold	150	1125	y	NA	NA	16.808	60.82	2	117	5	5	3	1	0.6	0.6	0	1
1001	c853	2010	8	138	2	AM	9.6	9.6	11.9	10.4	25.4	93	86	93	90	0	0	0.9	H	N	Cold	150	1125	y	NA	NA	15.187	57.67	2	117	5	5	3	1	0.6	0.6	0	1
1001	c853	2010	8	138	3	AM	8.6	8.4	9.6	9	25.4	98	93	98	95	0	0	0.4	H	N	Cold	150	1125	y	NA	NA	13.558	62.22	2	117	5	5	3	1	0.6	0.6	0	1
1001	c853	2010	8	138	4	AM	7.7	7.5	8.5	7.8	25.4	100	97	100	98	0	0	0.3	H	N	Cold	150	1125	y	NA	NA	14.517	60.07	2	117	5	5	3	1	0.6	0.6	0	1
1001	c853	2010	8	138	5	AM	6.8	6.8	7.7	7.1	25.4	100	99	100	99	0	0	0.8	H	N	Cold	150	1125	y	NA	NA	13.846	58.07	2	117	5	5	3	1	0.6	0.6	0	1
1001	c853	2010	8	138	6	AM	10.7	6.8	10.7	8.2	25.4	100	100	100	100	0	0	0	H	N	Cold	150	1125	y	NA	NA	13.942	63.99	2	117	5	5	3	1	0.6	0.6	0	1
1001	c853	2010	8	138	7	AM	14.8	10.9	14.8	13	25.4	76	76	100	95	0	0	0.3	H	N	Cold	150	1125	y	NA	NA	15.664	65.05	2	117	5	5	3	1	0.6	0.6	0	1
1001	c853	2010	8	138	8	MD	18.3	14.9	18.3	16.6	25.4	53	53	76	62	0	0	0.7	H	N	Cold	150	1125	y	NA	NA	16.141	62.29	2	117	5	5	3	1	0.6	0.6	0	1
1001	c853	2010	8	138	9	MD	20.4	18.1	20.6	19.4	25.4	39	38	53	45	0	0	2.2	H	N	Cold	150	1125	y	NA	NA	16.903	59.48	2	117	5	5	3	1	0.6	0.6	0	1
1001	c853	2010	8	138	10	MD	21.8	20.4	21.8	21.1	25.4	35	34	40	36	0	0	1.8	H	N	Cold	150	1125	y	NA	NA	17.379	62.22	2	117	5	5	3	1	0.6	0.6	0	1
1001	c853	2010	8	138	11	MD	23.2	21.5	23.4	22.7	25.4	37	30	37	33	0	0	4	H	N	Cold	150	1125	y	NA	NA	18.426	53.09	2	117	5	5	3	1	0.6	0.6	0	1
1001	c853	2010	8	138	12	MD	22.9	22.8	23.7	23.3	25.4	37	36	41	37	0	0	6.4	H	N	Cold	150	1125	y	NA	NA	18.521	57.15	2	117	5	5	3	1	0.6	0.6	0	1
1001	c853	2010	8	138	13	MD	22.8	22.2	23.6	23	25.4	45	37	46	41	0	0	6	H	N	Cold	150	1125	y	NA	NA	18.426	59.52	2	117	5	5	3	1	0.6	0.6	0	1
1001	c853	2010	8	138	14	MD	23.9	22.5	24.2	23.4	25.4	43	41	48	44	0	0	5.3	H	N	Cold	150	1125	y	NA	NA	18.806	61.2	2	117	5	5	3	1	0.6	0.6	0	1
1001	c853	2010	8	138	15	MD	22.6	22.6	25.4	24.2	25.4	45	37	45	41	0	0	4.5	H	N	Cold	150	1125	y	NA	NA	19.282	63.14	2	117	5	5	3	1	0.6	0.6	0	1
1001	c853	2010	8	138	16	PM	23.4	22.1	23.9	23	25.4	42	40	48	44	0	0	2.3	H	N	Cold	150	1125	y	NA	NA	20.234	57.87	2	117	5	5	3	1	0.6	0.6	0	1
1001	c853	2010	8	138	17	PM	21.6	21.5	23.4	22.5	25.4	45	41	45	42	0	0	3.3	H	N	Cold	150	1125	y	NA	NA	20.138	54.68	2	117	5	5	3	1	0.6	0.6	0	1
1001	c853	2010	8	138	18	PM	21	20.7	21.6	21.2	25.4	41	41	45	42	0	0	4.1	H	N	Cold	150	1125	y	NA	NA	19.758	51.49	2	117	5	5	3	1	0.6	0.6	0	1
1001	c853	2010	8	138	19	PM	18.7	18.7	21	19.9	25.4	56	41	56	48	0	0	1.2	H	N	Cold	150	1125	y	NA	NA	19.187	55.25	2	117	5	5	3	1	0.6	0.6	0	1
1001	c853	2010	8	138	20	PM	16.3	16.3	18.6	17.3	25.4	71	56	71	63	0	0	0.5	H	N	Cold	150	1125	y	NA	NA	18.521	61.13	2	117	5	5	3	1	0.6	0.6	0	1
1001	c853	2010	8	138	21	PM	14.1	14.1	16.2	15.2	25.4	80	71	81	74	0	0	1.3	H	N	Cold	150	1125	y	NA	NA	18.426	63.33	2	117	5	5	3	1	0.6	0.6	0	1
1001	c853	2010	8	138	22	PM	12	12	14	13.1	25.4	87	80	87	85	0	0	0.8	H	N	Cold	150	1125	y	NA	NA	18.236	62.68	2	117	5	5	3	1	0.6	0.6	0	1
1001	c853	2010	8	138	23	PM	10.8	10.8	12	11.3	25.4	94	87	94	91	0	0	0.8	H	N	Cold	150	1125	y	NA	NA	16.618	62.67	2	117	5	5	3	1	0.6	0.6	0	1
1001	c853	2010	8	139	0	AM	9.7	9.7	10.7	10.1	25.4	98	94	98	95	0	0	0.6	H	N	Cold	150	1125	y	NA	NA	16.808	61.59	2	117	5	5	3	1	0.6	0.6	0	1
1001	c853	2010	8	139	1	AM	9.1	8.8	9.8	9.3	22.3	100	98	100	98	0	0	1	H	N	Cold	150	1125	y	NA	NA	16.237	61.21	2	117	5	5	3	1	0.6	0.6	0	1
1001	c853	2010	8	139	2	AM	8.6	8.4	9	8.6	22.3	100	99	100	99	0	0	0.6	H	N	Cold	150	1125	y	NA	NA	15.951	60.18	2	117	5	5	3	1	0.6	0.6	0	1
1001	c853	2010	8	139	3	AM	8	7.9	8.9	8.3	22.3	100	100	100	100	0	0	0.8	H	N	Cold	150	1125	y	NA	NA	15.091	60.68	2	117	5	5	3	1	0.6	0.6	0	1
1001	c853	2010	8	139	4	AM	7.9	7.6	8.1	7.8	22.3	100	100	100	100	0	0	0.4	H	N	Cold	150	1125	y	NA	NA	14.23	59.7	2	117	5	5	3	1	0.6	0.6	0	1
1001	c853	2010	8	139	5	AM	7.3	7.3	8.1	7.7	22.3	100	100	100	100	0	0	0.3	H	N	Cold	150	1125	y	NA	NA	13.846	61.47	2	117	5	5	3	1	0.6	0.6	0	1
1001	c853	2010	8	139	6	AM	10.6	7.2	10.6	8.4	22.3	100	100	100	100	0	0	0.8	H	N	Cold	150	1125	y	NA	NA	14.9	64.63	2	117	5	5	3	1	0.6	0.6	0	1
1001	c853	2010	8	139	7	AM	15.1	10.6	15.1	12.9	22.3	85	85	100	97	0	0	0.3	H	N	Cold	150	1125	y	NA	NA	15.569	70.99	2	117	5	5	3	1	0.6	0.6	0	1
1001	c853	2010	8	139	8	MD	17.9	15.2	18	16.4	22.3	65	64	85	73	0	0	0.6	H	N	Cold	150	1125	y	NA	NA	16.523	68.14	2	117	5	5	3	1	0.6	0.6	0	1
1001	c853	2010	8	139	9	MD	19.5	17.9	19.6	19	22.3	50	50	65	55	0	0	1.7	H	N	Cold	150	1125	y	NA	NA	17.094	66.68	2	117	5	5	3	1	0.6	0.6	0	1
1001	c853	2010	8	139	10	MD	20	19.4	20.5	20	22.3	57	47	57	50	0	0	2.3	H	N	Cold	150	1125	y	NA	NA	17.95	63.35	2	117	5	5	3	1	0.6	0.6	0	1
1001	c853	2010	8	139	11	MD	20.2	20.1	21	20.4	22.3	62	54	64	57	0	0	5.2	H	N	Cold	150	1125	y	NA	NA	18.236	66.77	2	117	5	5	3	1	0.6	0.6	0	1
1001	c853	2010	8	139	12	MD	21.9	20	22	20.9	22.3	54	54	64	59	0	0	4.8	H	N	Cold	150	1125	y	NA	NA	18.331	67.6	2	117	5	5	3	1	0.6	0.6	0	1
1001	c853	2010	8	139	13	MD	21.3	20.6	22.2	21.3	22.3	63	51	65	57	0	0	4.2	H	N	Cold	150	1125	y	NA	NA	18.806	67.51	2	117	5	5	3	1	0.6	0.6	0	1
1001	c853	2010	8	139	14	MD	21.2	21	22.3	21.5	22.3	62	57	63	59	0	0	7	H	N	Cold	150	1125	y	NA	NA	18.901	68.77	2	117	5	5	3	1	0.6	0.6	0	1
1001	c853	2010	8	139	15	MD	21.4	20.9	22.2	21.5	22.3	61	57	65	60	0	0	5	H	N	Cold	150	1125	y	NA	NA	19.472	69.31	2	117	5	5	3	1	0.6	0.6	0	1
1001	c853	2010	8	139	16	PM	21.2	20.8	22.3	21.4	22.3	62	59	63	60	0	0	5.1	H	N	Cold	150	1125	y	NA	NA	19.472	68.93	2	117	5	5	3	1	0.6	0.6	0	1
1001	c853	2010	8	139	17	PM	20	20	21.5	20.7	22.3	65	59	65	60	0	0	3.6	H	N	Cold	150	1125	y	NA	NA	19.282	69.47	2	117	5	5	3	1	0.6	0.6	0	1
1001	c853	2010	8	139	18	PM	21.1	19	21.1	19.8	22.3	44	44	76	62	0	0	3.4	H	N	Cold	150	1125	y	NA	NA	18.996	69.91	2	117	5	5	3	1	0.6	0.6	0	1
1001	c853	2010	8	139	19	PM	19.4	19.4	21.5	20.6	22.3	48	42	50	45	0	0	1.8	H	N	Cold	150	1125	y	NA	NA	18.711	70.51	2	117	5	5	3	1	0.6	0.6	0	1
1001	c853	2010	8	139	20	PM	15.8	15.8	19.3	17.3	22.3	58	48	58	54	0	0	1	H	N	Cold	150	1125	y	NA	NA	18.616	67.22	2	117	5	5	3	1	0.6	0.6	0	1
1001	c853	2010	8	139	21	PM	15.3	15.3	16.5	16	22.3	71	58	71	63	0	0	0.9	H	N	Cold	150	1125	y	NA	NA	18.426	64.05	2	117	5	5	3	1	0.6	0.6	0	1
1001	c853	2010	8	139	22	PM	14.3	14.2	15.2	14.5	22.3	84	71	84	80	0	0	1.2	H	N	Cold	150	1125	y	NA	NA	17.855	68.59	2	117	5	5	3	1	0.6	0.6	0	1
1001	c853	2010	8	139	23	PM	13.3	13.3	14.3	13.6	22.3	84	83	88	85	0	0	0.7	H	N	Cold	150	1125	y	NA	NA	17.95	66.62	2	117	5	5	3	1	0.6	0.6	0	1
1001	c853	2010	8	140	0	AM	12.6	12.4	13.4	12.7	22.3	91	84	92	87	0	0	0.4	H	N	Cold	150	1125	y	NA	NA	18.045	65.63	2	117	5	5	3	1	0.6	0.6	0	1
1001	c853	2010	8	140	1	AM	12.4	11.8	12.7	12.2	21.2	93	90	95	92	0	1.4	0.5	H	N	Cold	150	1125	y	NA	NA	17.76	67.59	2	117	5	5	3	1	0.6	0.6	0	1
1001	c853	2010	8	140	2	AM	11.6	11.5	12.4	11.9	21.2	95	92	97	94	0	1.4	0.3	H	N	Cold	150	1125	y	NA	NA	17.57	66.69	2	117	5	5	3	1	0.6	0.6	0	1
1001	c853	2010	8	140	3	AM	10.5	10.5	11.7	11.1	21.2	95	95	98	95	0	1.4	0.2	H	N	Cold	150	1125	y	NA	NA	17.379	66.63	2	117	5	5	3	1	0.6	0.6	0	1
1001	c853	2010	8	140	4	AM	9.9	9.9	10.4	10.1	21.2	98	95	98	97	0	1.4	0.2	H	N	Cold	150	1125	y	NA	NA	17.379	65.58	2	117	5	5	3	1	0.6	0.6	0	1
1001	c853	2010	8	140	5	AM	10	8.9	10.2	9.3	21.2	100	97	100	98	0	1.4	0.7	H	N	Cold	150	1125	y	NA	NA	17.189	66.66	2	117	5	5	3	1	0.6	0.6	0	1
1001	c853	2010	8	140	6	AM	NA	9.5	15.5	11.2	21.2	86	86	100	98	0	1.4	2	H	N	Cold	150	1125	y	NA	NA	16.999	68.63	2	117	5	5	3	1	0.6	0.6	0	1
1001	c853	2010	8	140	7	AM	NA	15.8	17.1	16.6	21.2	67	67	86	74	0	1.4	2.9	H	N	Cold	150	1125	y	NA	NA	17.284	68.12	2	117	5	5	3	1	0.6	0.6	0	1
1001	c853	2010	8	140	8	MD	18.6	16.8	18.7	17.7	21.2	55	55	67	61	0	1.4	3.1	H	N	Cold	150	1125	y	NA	NA	17.57	63.51	2	117	5	5	3	1	0.6	0.6	0	1
1001	c853	2010	8	140	9	MD	20.1	18.3	20.2	19.3	21.2	50	49	56	53	0	1.4	5.7	H	N	Cold	150	1125	y	NA	NA	18.14	60.96	2	117	5	5	3	1	0.6	0.6	0	1
1001	c853	2010	8	140	10	MD	19.4	19.3	20.1	19.7	21.2	60	50	60	53	0	1.4	4.3	H	N	Cold	150	1125	y	NA	NA	18.236	62.75	2	117	5	5	3	1	0.6	0.6	0	1
1001	c853	2010	8	140	11	MD	19.4	19.2	20.7	19.8	21.2	59	54	63	58	0	1.4	3.9	H	N	Cold	150	1125	y	NA	NA	18.236	66.26	2	117	5	5	3	1	0.6	0.6	0	1
1001	c853	2010	8	140	12	MD	20.2	19.1	21.1	19.9	21.2	57	56	64	59	0	1.4	3.7	H	N	Cold	150	1125	y	NA	NA	18.806	65.02	2	117	5	5	3	1	0.6	0.6	0	1
1001	c853	2010	8	140	13	MD	20.9	19.2	21.2	20.1	21.2	54	52	61	56	0	1.4	5.5	H	N	Cold	150	1125	y	NA	NA	18.806	64.66	2	117	5	5	3	1	0.6	0.6	0	1
1001	c853	2010	8	140	14	MD	19	19	21	20.3	21.2	61	52	62	56	0	1.4	3.4	H	N	Cold	150	1125	y	NA	NA	18.806	62.55	2	117	5	5	3	1	0.6	0.6	0	1
1001	c853	2010	8	140	15	MD	15.4	14.9	18.8	16.1	21.2	96	61	96	84	1.2	1.4	1.6	H	N	Cold	150	1125	y	NA	NA	18.331	78.57	2	117	5	5	3	1	0.6	0.6	0	1
1001	c853	2010	8	140	16	PM	17.7	15.4	18	17.2	21.2	79	79	96	86	0	1.4	1.2	H	N	Cold	150	1125	y	NA	NA	18.14	72.89	2	117	5	5	3	1	0.6	0.6	0	1
1001	c853	2010	8	140	17	PM	NA	17.6	18.5	18	21.2	68	68	84	75	0.2	1.4	3.9	H	N	Cold	150	1125	y	NA	NA	18.711	71.08	2	117	5	5	3	1	0.6	0.6	0	1
1001	c853	2010	8	140	18	PM	17.9	17.9	18.8	18.3	21.2	61	58	68	62	0	1.4	3.8	H	N	Cold	150	1125	y	NA	NA	18.616	58.95	2	117	5	5	3	1	0.6	0.6	0	1
1001	c853	2010	8	140	19	PM	16.3	16.3	17.9	17.2	21.2	65	59	65	61	0	1.4	1.8	H	N	Cold	150	1125	y	NA	NA	18.045	61.11	2	117	5	5	3	1	0.6	0.6	0	1
1001	c853	2010	8	140	20	PM	14.6	14.4	16.2	14.9	21.2	77	66	78	73	0	1.4	2.1	H	N	Cold	150	1125	y	NA	NA	18.045	63.41	2	117	5	5	3	1	0.6	0.6	0	1
1001	c853	2010	8	140	21	PM	13.4	12.8	14.6	13.6	21.2	86	76	87	81	0	1.4	1.1	H	N	Cold	150	1125	y	NA	NA	16.713	62.72	2	117	5	5	3	1	0.6	0.6	0	1
1001	c853	2010	8	140	22	PM	13.2	12.9	13.4	13	21.2	87	86	89	87	0	1.4	0.7	H	N	Cold	150	1125	y	NA	NA	16.427	64.72	2	117	5	5	3	1	0.6	0.6	0	1
1001	c853	2010	8	140	23	PM	14.4	12.7	14.4	13.2	21.2	86	86	90	88	0	1.4	1.4	H	N	Cold	150	1125	y	NA	NA	17.094	64.92	2	117	5	5	3	1	0.6	0.6	0	1
1001	c853	2010	8	141	0	AM	13.6	13.6	14.8	14.2	21.2	86	83	87	84	0	1.4	1.3	H	N	Cold	150	1125	y	NA	NA	17.094	66.19	2	117	5	5	3	1	0.6	0.6	0	1
1001	c853	2010	8	141	1	AM	11.8	11.8	13.6	12.4	21.5	92	86	92	90	0	0.2	1.3	H	N	Cold	150	1125	y	NA	NA	16.903	65.76	2	117	5	5	3	1	0.6	0.6	0	1
1001	c853	2010	8	141	2	AM	10.8	10.7	12.3	11.5	21.5	95	92	96	93	0	0.2	0.3	H	N	Cold	150	1125	y	NA	NA	16.903	65.67	2	117	5	5	3	1	0.6	0.6	0	1
1001	c853	2010	8	141	3	AM	10.3	9.9	10.8	10.3	21.5	99	95	100	97	0	0.2	0.5	H	N	Cold	150	1125	y	NA	NA	16.332	64.74	2	117	5	5	3	1	0.6	0.6	0	1
1001	c853	2010	8	141	4	AM	10.4	9.6	10.8	10	21.5	96	96	100	98	0	0.2	0.4	H	N	Cold	150	1125	y	NA	NA	15.951	65.24	2	117	5	5	3	1	0.6	0.6	0	1
1001	c853	2010	8	141	5	AM	10	9.6	10.4	9.9	21.5	95	94	97	95	0	0.2	0.8	H	N	Cold	150	1125	y	NA	NA	15.76	66.64	2	117	5	5	3	1	0.6	0.6	0	1
1001	c853	2010	8	141	6	AM	13.3	10.3	13.3	12.1	21.5	88	87	97	90	0	0.2	1.5	H	N	Cold	150	1125	y	NA	NA	16.427	65.95	2	117	5	5	3	1	0.6	0.6	0	1
1001	c853	2010	8	141	7	AM	16.8	13.4	16.8	14.9	21.5	63	63	88	78	0	0.2	0	H	N	Cold	150	1125	y	NA	NA	16.713	65.8	2	117	5	5	3	1	0.6	0.6	0	1
1001	c853	2010	8	141	8	MD	19.2	16.9	19.2	18	21.5	51	50	62	54	0	0.2	2.3	H	N	Cold	150	1125	y	NA	NA	17.189	58.1	2	117	5	5	3	1	0.6	0.6	0	1
1001	c853	2010	8	141	9	MD	20.6	19	20.6	20	21.5	45	44	51	46	0	0.2	2.8	H	N	Cold	150	1125	y	NA	NA	17.95	54.36	2	117	5	5	3	1	0.6	0.6	0	1
1001	c853	2010	8	141	10	MD	21.1	20.1	21.2	20.6	21.5	43	42	47	43	0	0.2	1.2	H	N	Cold	150	1125	y	NA	NA	18.616	54.96	2	117	5	5	3	1	0.6	0.6	0	1
1001	c853	2010	8	141	11	MD	16.9	16.9	21.2	20.1	21.5	79	41	79	50	0.2	0.2	2.5	H	N	Cold	150	1125	y	NA	NA	18.236	62.09	2	117	5	5	3	1	0.6	0.6	0	1
1001	c853	2010	8	141	12	MD	NA	16.2	16.8	16.5	21.5	70	70	81	74	0	0.2	2	H	N	Cold	150	1125	y	NA	NA	17.95	58.17	2	117	5	5	3	1	0.6	0.6	0	1
1001	c853	2010	8	141	13	MD	20.5	16.8	21.4	19.4	21.5	45	40	70	53	0	0.2	2.9	H	N	Cold	150	1125	y	NA	NA	18.711	51.24	2	117	5	5	3	1	0.6	0.6	0	1
1001	c853	2010	8	141	14	MD	20.3	19.7	20.6	20.1	21.5	45	42	48	45	0	0.2	1.3	H	N	Cold	150	1125	y	NA	NA	18.521	54.21	2	117	5	5	3	1	0.6	0.6	0	1
1001	c853	2010	8	141	15	MD	21	20.3	21.2	20.8	21.5	42	40	46	43	0	0.2	1.5	H	N	Cold	150	1125	y	NA	NA	18.711	54.93	2	117	5	5	3	1	0.6	0.6	0	1
1001	c853	2010	8	141	16	PM	21	19.9	21	20.5	21.5	47	41	49	45	0	0.2	2.2	H	N	Cold	150	1125	y	NA	NA	18.331	59.31	2	117	5	5	3	1	0.6	0.6	0	1
1001	c853	2010	8	141	17	PM	21.5	19.4	21.5	20.5	21.5	45	44	59	51	0	0.2	2	H	N	Cold	150	1125	y	NA	NA	18.711	62.13	2	117	5	5	3	1	0.6	0.6	0	1
1001	c853	2010	8	141	18	PM	21	20.7	21.5	21.1	21.5	31	31	47	36	0	0.2	3.7	H	N	Cold	150	1125	y	NA	NA	18.521	66.51	2	117	5	5	3	1	0.6	0.6	0	1
1001	c853	2010	8	141	19	PM	17.8	17.8	21	19.6	21.5	47	32	47	38	0	0.2	1.8	H	N	Cold	150	1125	y	NA	NA	18.806	47.86	2	117	5	5	3	1	0.6	0.6	0	1
1001	c853	2010	8	141	20	PM	16.9	16.9	17.9	17.3	21.5	52	47	53	50	0	0.2	2.3	H	N	Cold	150	1125	y	NA	NA	17.379	50.33	2	117	5	5	3	1	0.6	0.6	0	1
1001	c853	2010	8	141	21	PM	16.2	15.9	16.9	16.3	21.5	56	52	57	54	0	0.2	4.3	H	N	Cold	150	1125	y	NA	NA	16.618	52.83	2	117	5	5	3	1	0.6	0.6	0	1
1001	c853	2010	8	141	22	PM	15.7	15.7	16.2	15.9	21.5	59	56	59	57	0	0.2	1.6	H	N	Cold	150	1125	y	NA	NA	16.046	53.57	2	117	5	5	3	1	0.6	0.6	0	1
1001	c853	2010	8	141	23	PM	13.8	13.6	15.6	14.3	21.5	68	59	68	64	0	0.2	1.2	H	N	Cold	150	1125	y	NA	NA	15.187	58.06	2	117	5	5	3	1	0.6	0.6	0	1
1001	c853	2010	8	142	0	AM	13	12.8	13.8	13.3	21.5	68	66	71	68	0	0.2	0.3	H	N	Cold	150	1125	y	NA	NA	14.709	59.97	2	117	5	5	3	1	0.6	0.6	0	1
1001	c853	2010	8	142	1	AM	11.8	11.8	12.9	12.3	25.9	72	68	73	71	0	0	0.3	H	N	Cold	150	1125	y	NA	NA	15.76	61.2	2	117	5	5	3	1	0.6	0.6	0	1
1001	c853	2010	8	142	2	AM	9.7	9.6	11.7	10.9	25.9	84	73	84	77	0	0	1	H	N	Cold	150	1125	y	NA	NA	14.9	59.21	2	117	5	5	3	1	0.6	0.6	0	1
1001	c853	2010	8	142	3	AM	10.2	9.3	10.4	9.8	25.9	87	83	89	85	0	0	0.3	H	N	Cold	150	1125	y	NA	NA	14.517	58.48	2	117	5	5	3	1	0.6	0.6	0	1
1001	c853	2010	8	142	4	AM	9	8.8	10.4	9.4	25.9	90	84	92	87	0	0	1.2	H	N	Cold	150	1125	y	NA	NA	14.038	59.32	2	117	5	5	3	1	0.6	0.6	0	1
1001	c853	2010	8	142	5	AM	8.2	8.2	9.6	8.6	25.9	94	88	94	91	0	0	0.6	H	N	Cold	150	1125	y	NA	NA	14.421	60.44	2	117	5	5	3	1	0.6	0.6	0	1
1001	c853	2010	8	142	6	AM	12	8.2	12	9.4	25.9	96	94	98	96	0	0	0.4	H	N	Cold	150	1125	y	NA	NA	13.846	62.61	2	117	5	5	3	1	0.6	0.6	0	1
1001	c853	2010	8	142	7	AM	17.4	12.1	17.4	15.2	25.9	60	59	95	78	0	0	2.1	H	N	Cold	150	1125	y	NA	NA	15.282	65.13	2	117	5	5	3	1	0.6	0.6	0	1
1001	c853	2010	8	142	8	MD	19.7	17.4	19.8	18.6	25.9	46	45	60	52	0	0	2.9	H	N	Cold	150	1125	y	NA	NA	16.903	56.74	2	117	5	5	3	1	0.6	0.6	0	1
1001	c853	2010	8	142	9	MD	22.2	19.7	22.2	21	25.9	37	37	46	41	0	0	3.2	H	N	Cold	150	1125	y	NA	NA	18.521	50.34	2	117	5	5	3	1	0.6	0.6	0	1
1001	c853	2010	8	142	10	MD	23.4	21.8	23.7	22.7	25.9	36	35	41	36	0	0	3.4	H	N	Cold	150	1125	y	NA	NA	19.187	51.07	2	117	5	5	3	1	0.6	0.6	0	1
1001	c853	2010	8	142	11	MD	24.4	23.4	24.6	23.8	25.9	34	31	37	35	0	0	1.3	H	N	Cold	150	1125	y	NA	NA	19.853	48.2	2	117	5	5	3	1	0.6	0.6	0	1
1001	c853	2010	8	142	12	MD	25.2	24.4	25.7	25.1	25.9	34	27	37	30	0	0	4.8	H	N	Cold	150	1125	y	NA	NA	19.092	53.97	2	117	5	5	3	1	0.6	0.6	0	1
1001	c853	2010	8	142	13	MD	24.3	23.7	25.6	24.6	25.9	37	34	39	36	0	0	6.5	H	N	Cold	150	1125	y	NA	NA	20.043	53.04	2	117	5	5	3	1	0.6	0.6	0	1
1001	c853	2010	8	142	14	MD	24	23.8	25.5	24.8	25.9	45	37	45	39	0	0	8.4	H	N	Cold	150	1125	y	NA	NA	20.043	54.75	2	117	5	5	3	1	0.6	0.6	0	1
1001	c853	2010	8	142	15	MD	25.2	23.8	25.9	25.1	25.9	37	37	45	38	0	0	3.8	H	N	Cold	150	1125	y	NA	NA	20.329	55.84	2	117	5	5	3	1	0.6	0.6	0	1
1001	c853	2010	8	142	16	PM	NA	23.7	25.7	24.9	25.9	41	37	43	38	0	0	5.2	H	N	Cold	150	1125	y	NA	NA	20.424	59.97	2	117	5	5	3	1	0.6	0.6	0	1
1001	c853	2010	8	142	17	PM	NA	23.6	24.5	23.9	25.9	43	39	44	41	0	0	3.8	H	N	Cold	150	1125	y	NA	NA	21.187	53.91	2	117	5	5	3	1	0.6	0.6	0	1
1001	c853	2010	8	142	18	PM	22.8	22.8	24.1	23.3	25.9	44	40	44	42	0	0	2.8	H	N	Cold	150	1125	y	NA	NA	20.901	53.05	2	117	5	5	3	1	0.6	0.6	0	1
1001	c853	2010	8	142	19	PM	20.3	20.3	22.7	21.7	25.9	58	44	58	49	0	0	1.5	H	N	Cold	150	1125	y	NA	NA	19.853	61.73	2	117	5	5	3	1	0.6	0.6	0	1
1001	c853	2010	8	142	20	PM	16.4	16.4	20.1	18.2	25.9	74	59	74	67	0	0	1.8	H	N	Cold	150	1125	y	NA	NA	18.901	65.56	2	117	5	5	3	1	0.6	0.6	0	1
1001	c853	2010	8	142	21	PM	13.6	13.5	16.3	15	25.9	87	75	87	80	0	0	0.6	H	N	Cold	150	1125	y	NA	NA	19.187	65.03	2	117	5	5	3	1	0.6	0.6	0	1
1001	c853	2010	8	142	22	PM	13.3	12.8	13.6	13.2	25.9	92	86	92	89	0	0	0	H	N	Cold	150	1125	y	NA	NA	17.855	67.47	2	117	5	5	3	1	0.6	0.6	0	1
1001	c853	2010	8	142	23	PM	12.7	12.7	14.1	13.3	25.9	91	89	95	91	0	0	0.8	H	N	Cold	150	1125	y	NA	NA	17.189	68.14	2	117	5	5	3	1	0.6	0.6	0	1
1001	c853	2010	8	143	0	AM	11.2	11.1	12.7	11.7	25.9	95	89	95	92	0	0	1.2	H	N	Cold	150	1125	y	NA	NA	16.523	70.44	2	117	5	5	3	1	0.6	0.6	0	1
1001	c853	2010	8	143	1	AM	11.2	10.9	11.7	11.1	25.2	96	95	98	96	0	0	0.9	H	N	Cold	150	1125	y	NA	NA	16.237	67.35	2	117	5	5	3	1	0.6	0.6	0	1
1001	c853	2010	8	143	2	AM	11.9	11.1	12.4	11.8	25.2	95	93	98	95	0	0	0.7	H	N	Cold	150	1125	y	NA	NA	15.76	69.31	2	117	5	5	3	1	0.6	0.6	0	1
1001	c853	2010	8	143	3	AM	10.6	10.6	12.1	11.2	25.2	95	92	97	94	0	0	0.6	H	N	Cold	150	1125	y	NA	NA	16.523	68.71	2	117	5	5	3	1	0.6	0.6	0	1
1001	c853	2010	8	143	4	AM	10	9.7	10.4	9.9	25.2	98	95	99	96	0	0	0.9	H	N	Cold	150	1125	y	NA	NA	15.76	64.13	2	117	5	5	3	1	0.6	0.6	0	1
1001	c853	2010	8	143	5	AM	9.7	9.6	10	9.7	25.2	100	98	100	99	0	0	0.7	H	N	Cold	150	1125	y	NA	NA	14.996	65.79	2	117	5	5	3	1	0.6	0.6	0	1
1001	c853	2010	8	143	6	AM	13.7	9.8	13.7	11.5	25.2	97	97	100	99	0	0	0.8	H	N	Cold	150	1125	y	NA	NA	15.091	71.77	2	117	5	5	3	1	0.6	0.6	0	1
1001	c853	2010	8	143	7	AM	17.4	13.9	17.4	15.9	25.2	69	69	96	81	0	0	0.2	H	N	Cold	150	1125	y	NA	NA	16.713	70.68	2	117	5	5	3	1	0.6	0.6	0	1
1001	c853	2010	8	143	8	MD	20.8	17.5	20.8	19	25.2	55	55	69	62	0	0	0.3	H	N	Cold	150	1125	y	NA	NA	17.57	68.88	2	117	5	5	3	1	0.6	0.6	0	1
1001	c853	2010	8	143	9	MD	22.7	20.8	23	22	25.2	46	46	55	49	0	0	2.6	H	N	Cold	150	1125	y	NA	NA	18.331	67.27	2	117	5	5	3	1	0.6	0.6	0	1
1001	c853	2010	8	143	10	MD	22.4	21.9	22.8	22.3	25.2	45	44	48	45	0	0	2.5	H	N	Cold	150	1125	y	NA	NA	18.806	65.02	2	117	5	5	3	1	0.6	0.6	0	1
1001	c853	2010	8	143	11	MD	23.8	22.2	23.8	22.9	25.2	41	37	47	42	0	0	2.3	H	N	Cold	150	1125	y	NA	NA	19.472	61.6	2	117	5	5	3	1	0.6	0.6	0	1
1001	c853	2010	8	143	12	MD	24.9	23.8	25	24.3	25.2	36	33	46	37	0	0	1.9	H	N	Cold	150	1125	y	NA	NA	20.043	56.6	2	117	5	5	3	1	0.6	0.6	0	1
1001	c853	2010	8	143	13	MD	25.2	24.3	25.2	24.6	25.2	32	31	39	35	0	0	4.1	H	N	Cold	150	1125	y	NA	NA	20.234	56.25	2	117	5	5	3	1	0.6	0.6	0	1
1001	c853	2010	8	143	14	MD	24.1	23.8	25.2	24.4	25.2	36	30	37	35	0	0	4	H	N	Cold	150	1125	y	NA	NA	19.948	55.23	2	117	5	5	3	1	0.6	0.6	0	1
1001	c853	2010	8	143	15	MD	24.7	24.1	25	24.5	25.2	37	32	40	36	0	0	2.2	H	N	Cold	150	1125	y	NA	NA	20.424	56.3	2	117	5	5	3	1	0.6	0.6	0	1
1001	c853	2010	8	143	16	PM	22.2	22.2	24.9	23.4	25.2	50	31	50	43	0	0	3	H	N	Cold	150	1125	y	NA	NA	20.234	58.9	2	117	5	5	3	1	0.6	0.6	0	1
1001	c853	2010	8	143	17	PM	21.4	21.3	22.6	22	25.2	48	46	51	48	0	0	3	H	N	Cold	150	1125	y	NA	NA	19.948	60.08	2	117	5	5	3	1	0.6	0.6	0	1
1001	c853	2010	8	143	18	PM	20	20	21.3	20.6	25.2	61	49	61	53	0	0	0.9	H	N	Cold	150	1125	y	NA	NA	19.662	60.87	2	117	5	5	3	1	0.6	0.6	0	1
1001	c853	2010	8	143	19	PM	18	18	19.9	18.8	25.2	83	61	83	73	0	0	2.4	H	N	Cold	150	1125	y	NA	NA	19.662	64.05	2	117	5	5	3	1	0.6	0.6	0	1
1001	c853	2010	8	143	20	PM	16.6	16.6	17.9	17.2	25.2	82	82	84	82	0	0	0.6	H	N	Cold	150	1125	y	NA	NA	19.662	64.85	2	117	5	5	3	1	0.6	0.6	0	1
1001	c853	2010	8	143	21	PM	15.4	15.3	16.5	15.7	25.2	88	82	89	86	0	0	0.3	H	N	Cold	150	1125	y	NA	NA	19.187	63.98	2	117	5	5	3	1	0.6	0.6	0	1
1001	c853	2010	8	143	22	PM	15.5	15.2	15.5	15.2	25.2	89	87	89	87	0	0	0.6	H	N	Cold	150	1125	y	NA	NA	18.426	65.93	2	117	5	5	3	1	0.6	0.6	0	1
1001	c853	2010	8	143	23	PM	15	15	15.6	15.3	25.2	89	89	91	89	0	0	0.7	H	N	Cold	150	1125	y	NA	NA	18.331	65.76	2	117	5	5	3	1	0.6	0.6	0	1
1001	c853	2010	8	144	0	AM	14	14	14.9	14.4	25.2	93	89	93	90	0	0	0.5	H	N	Cold	150	1125	y	NA	NA	18.045	66.8	2	117	5	5	3	1	0.6	0.6	0	1
1001	c853	2010	8	144	1	AM	14.6	14	14.7	14.4	24	92	92	94	92	0	1.8	0	H	N	Cold	150	1125	y	NA	NA	17.76	67.81	2	117	5	5	3	1	0.6	0.6	0	1
1001	c853	2010	8	144	2	AM	14.4	14.4	14.7	14.5	24	91	91	93	91	0	1.8	0.5	H	N	Cold	150	1125	y	NA	NA	17.855	66.94	2	117	5	5	3	1	0.6	0.6	0	1
1001	c853	2010	8	144	3	AM	14.1	14.1	14.4	14.2	24	93	91	93	92	0	1.8	0.4	H	N	Cold	150	1125	y	NA	NA	17.57	66.39	2	117	5	5	3	1	0.6	0.6	0	1
1001	c853	2010	8	144	4	AM	13.9	13.9	14.1	14	24	93	93	93	93	0	1.8	0.6	H	N	Cold	150	1125	y	NA	NA	17.094	68.27	2	117	5	5	3	1	0.6	0.6	0	1
1001	c853	2010	8	144	5	AM	13.9	13.8	14	13.9	24	93	93	94	93	0	1.8	0.8	H	N	Cold	150	1125	y	NA	NA	17.189	67.91	2	117	5	5	3	1	0.6	0.6	0	1
1001	c853	2010	8	144	6	AM	15.1	13.9	15.1	14.5	24	91	91	94	92	0	1.8	1	H	N	Cold	150	1125	y	NA	NA	17.189	69.19	2	117	5	5	3	1	0.6	0.6	0	1
1001	c853	2010	8	144	7	AM	NA	15.1	17.1	16	24	80	80	91	86	0	1.8	0.8	H	N	Cold	150	1125	y	NA	NA	17.57	69.37	2	117	5	5	3	1	0.6	0.6	0	1
1001	c853	2010	8	144	8	MD	20	17.2	20	18.5	24	63	63	79	70	0	1.8	0.2	H	N	Cold	150	1125	y	NA	NA	18.426	68.73	2	117	5	5	3	1	0.6	0.6	0	1
1001	c853	2010	8	144	9	MD	21.4	19.9	21.4	20.5	24	58	57	64	61	0	1.8	0.6	H	N	Cold	150	1125	y	NA	NA	18.996	67.26	2	117	5	5	3	1	0.6	0.6	0	1
1001	c853	2010	8	144	10	MD	22.4	21.4	22.4	21.9	24	46	45	57	50	0	1.8	0.1	H	N	Cold	150	1125	y	NA	NA	19.377	61.07	2	117	5	5	3	1	0.6	0.6	0	1
1001	c853	2010	8	144	11	MD	NA	22.3	23.4	22.7	24	45	44	54	50	0	1.8	3	H	N	Cold	150	1125	y	NA	NA	20.138	65.5	2	117	5	5	3	1	0.6	0.6	0	1
1001	c853	2010	8	144	12	MD	23.9	23.2	24	23.5	24	49	40	50	46	0	1.8	4.2	H	N	Cold	150	1125	y	NA	NA	20.519	61.88	2	117	5	5	3	1	0.6	0.6	0	1
1001	c853	2010	8	144	13	MD	22.2	22	23.9	22.7	24	59	47	59	54	0	1.8	5.8	H	N	Cold	150	1125	y	NA	NA	21.091	64.38	2	117	5	5	3	1	0.6	0.6	0	1
1001	c853	2010	8	144	14	MD	22.4	21.8	22.6	22.2	24	57	49	60	56	0	1.8	2.8	H	N	Cold	150	1125	y	NA	NA	20.996	64.67	2	117	5	5	3	1	0.6	0.6	0	1
1001	c853	2010	8	144	15	MD	22.8	22.1	22.9	22.5	24	53	52	58	54	0	1.8	1.9	H	N	Cold	150	1125	y	NA	NA	21.091	60.81	2	117	5	5	3	1	0.6	0.6	0	1
1001	c853	2010	8	144	16	PM	21.9	21.4	23	22.1	24	48	48	53	50	0	1.8	2.9	H	N	Cold	150	1125	y	NA	NA	21.187	56.93	2	117	5	5	3	1	0.6	0.6	0	1
1001	c853	2010	8	144	17	PM	22.1	21.5	22.1	21.8	24	47	44	51	47	0	1.8	1.6	H	N	Cold	150	1125	y	NA	NA	20.901	54.57	2	117	5	5	3	1	0.6	0.6	0	1
1001	c853	2010	8	144	18	PM	17	17	22.1	19.9	24	88	46	88	60	0.4	1.8	2.1	H	N	Cold	150	1125	y	NA	NA	20.043	69.75	2	117	5	5	3	1	0.6	0.6	0	1
1001	c853	2010	8	144	19	PM	16.2	16.2	17	16.4	24	100	89	100	96	1.2	1.8	0.6	H	N	Cold	150	1125	y	NA	NA	19.662	71.86	2	117	5	5	3	1	0.6	0.6	0	1
1001	c853	2010	8	144	20	PM	16.1	16	16.2	16	24	100	100	100	100	0.2	1.8	0.9	H	N	Cold	150	1125	y	NA	NA	19.567	69.55	2	117	5	5	3	1	0.6	0.6	0	1
1001	c853	2010	8	144	21	PM	15.5	15.5	16.1	15.8	24	100	100	100	100	0	1.8	0.5	H	N	Cold	150	1125	y	NA	NA	19.187	71.77	2	117	5	5	3	1	0.6	0.6	0	1
1001	c853	2010	8	144	22	PM	14.9	14.9	15.5	15.1	24	100	100	100	100	0	1.8	0.8	H	N	Cold	150	1125	y	NA	NA	18.14	73.58	2	117	5	5	3	1	0.6	0.6	0	1
1001	c853	2010	8	144	23	PM	14.1	14.1	14.9	14.6	24	100	100	100	100	0	1.8	0.8	H	N	Cold	150	1125	y	NA	NA	17.76	72.45	2	117	5	5	3	1	0.6	0.6	0	1
1001	c853	2010	8	145	0	AM	13.3	13.3	14.2	13.8	24	100	100	100	100	0	1.8	0	H	N	Cold	150	1125	y	NA	NA	17.094	73.54	2	117	5	5	3	1	0.6	0.6	0	1
1001	c853	2010	8	145	1	AM	13.2	12.8	13.6	13.1	27.4	100	100	100	100	0	0	1	H	N	Cold	150	1125	y	NA	NA	16.999	69.84	2	117	5	5	3	1	0.6	0.6	0	1
1001	c853	2010	8	145	2	AM	13.1	12.9	13.3	13.1	27.4	100	100	100	100	0	0	0.3	H	N	Cold	150	1125	y	NA	NA	16.618	70.56	2	117	5	5	3	1	0.6	0.6	0	1
1001	c853	2010	8	145	3	AM	12.3	12.3	13.4	12.9	27.4	100	100	100	100	0	0	1.1	H	N	Cold	150	1125	y	NA	NA	17.094	67.5	2	117	5	5	3	1	0.6	0.6	0	1
1001	c853	2010	8	145	4	AM	12.9	12.1	13.2	12.6	27.4	100	100	100	100	0	0	0.7	H	N	Cold	150	1125	y	NA	NA	15.664	70.98	2	117	5	5	3	1	0.6	0.6	0	1
1001	c853	2010	8	145	5	AM	12.9	12.6	13.3	12.9	27.4	98	98	100	99	0	0	0.3	H	N	Cold	150	1125	y	NA	NA	16.141	71.76	2	117	5	5	3	1	0.6	0.6	0	1
1001	c853	2010	8	145	6	AM	16.7	13	16.8	14.7	27.4	94	93	99	95	0	0	0	H	N	Cold	150	1125	y	NA	NA	16.618	69.53	2	117	5	5	3	1	0.6	0.6	0	1
1001	c853	2010	8	145	7	AM	19.4	16.9	19.6	18.4	27.4	73	72	94	85	0	0	0	H	N	Cold	150	1125	y	NA	NA	17.95	70.62	2	117	5	5	3	1	0.6	0.6	0	1
1001	c853	2010	8	145	8	MD	22.2	19.7	22.2	20.7	27.4	52	52	72	60	0	0	0.7	H	N	Cold	150	1125	y	NA	NA	18.711	65.31	2	117	5	5	3	1	0.6	0.6	0	1
1001	c853	2010	8	145	9	MD	24.6	22.3	24.6	23.6	27.4	37	37	53	43	0	0	1.4	H	N	Cold	150	1125	y	NA	NA	19.567	61.58	2	117	5	5	3	1	0.6	0.6	0	1
1001	c853	2010	8	145	10	MD	25.5	24.6	25.6	25.1	27.4	34	33	42	36	0	0	2.8	H	N	Cold	150	1125	y	NA	NA	20.615	54.78	2	117	5	5	3	1	0.6	0.6	0	1
1001	c853	2010	8	145	11	MD	26.8	25.4	26.8	26.1	27.4	37	32	39	35	0	0	2.3	H	N	Cold	150	1125	y	NA	NA	21.091	52.15	2	117	5	5	3	1	0.6	0.6	0	1
1001	c853	2010	8	145	12	MD	26.7	26.3	27.4	26.8	27.4	36	31	38	34	0	0	2.1	H	N	Cold	150	1125	y	NA	NA	21.951	55.37	2	117	5	5	3	1	0.6	0.6	0	1
1001	c853	2010	8	145	13	MD	26.2	25.8	27	26.2	27.4	37	34	40	36	0	0	3.9	H	N	Cold	150	1125	y	NA	NA	22.046	56.4	2	117	5	5	3	1	0.6	0.6	0	1
1001	c853	2010	8	145	14	MD	26.4	25.9	26.7	26.2	27.4	35	33	37	35	0	0	4.5	H	N	Cold	150	1125	y	NA	NA	22.142	51.08	2	117	5	5	3	1	0.6	0.6	0	1
1001	c853	2010	8	145	15	MD	24.6	24.6	26.7	25.3	27.4	38	33	40	36	0	0	3.8	H	N	Cold	150	1125	y	NA	NA	22.046	50.44	2	117	5	5	3	1	0.6	0.6	0	1
1001	c853	2010	8	145	16	PM	24.2	24.1	24.9	24.4	27.4	41	37	44	39	0	0	3.6	H	N	Cold	150	1125	y	NA	NA	22.142	49.86	2	117	5	5	3	1	0.6	0.6	0	1
1001	c853	2010	8	145	17	PM	22.8	22.8	24.3	23.6	27.4	54	41	54	47	0	0	3.1	H	N	Cold	150	1125	y	NA	NA	21.951	51.64	2	117	5	5	3	1	0.6	0.6	0	1
1001	c853	2010	8	145	18	PM	20.9	20.8	22.7	21.5	27.4	67	54	67	61	0	0	0.8	H	N	Cold	150	1125	y	NA	NA	21.378	58.27	2	117	5	5	3	1	0.6	0.6	0	1
1001	c853	2010	8	145	19	PM	NA	19.5	20.8	20.4	27.4	76	67	76	70	0	0	1.2	H	N	Cold	150	1125	y	NA	NA	21.091	61.17	2	117	5	5	3	1	0.6	0.6	0	1
1001	c853	2010	8	145	20	PM	16.6	16.6	19.4	17.9	27.4	87	76	87	81	0	0	0.4	H	N	Cold	150	1125	y	NA	NA	20.805	61.74	2	117	5	5	3	1	0.6	0.6	0	1
1001	c853	2010	8	145	21	PM	15.2	14.9	16.5	15.5	27.4	97	88	97	91	0	0	0.6	H	N	Cold	150	1125	y	NA	NA	19.472	62.56	2	117	5	5	3	1	0.6	0.6	0	1
1001	c853	2010	8	145	22	PM	13.5	13.4	15.3	14.2	27.4	99	97	100	98	0	0	0.5	H	N	Cold	150	1125	y	NA	NA	18.901	63.38	2	117	5	5	3	1	0.6	0.6	0	1
1001	c853	2010	8	145	23	PM	13.2	13	13.8	13.3	27.4	100	99	100	99	0	0	1	H	N	Cold	150	1125	y	NA	NA	18.426	62.27	2	117	5	5	3	1	0.6	0.6	0	1
1001	c853	2010	8	146	0	AM	13.4	13.1	13.7	13.4	27.4	100	100	100	100	0	0	0	H	N	Cold	150	1125	y	NA	NA	18.14	60.89	2	117	5	5	3	1	0.6	0.6	0	1
1001	c853	2010	8	146	1	AM	11.3	11.3	13.4	12.2	27.5	100	99	100	99	0	0	0.7	H	N	Cold	150	1125	y	NA	NA	16.903	62.47	2	117	5	5	3	1	0.6	0.6	0	1
1001	c853	2010	8	146	2	AM	12.1	11.2	12.1	11.5	27.5	100	100	100	100	0	0	0.9	H	N	Cold	150	1125	y	NA	NA	17.57	61.96	2	117	5	5	3	1	0.6	0.6	0	1
1001	c853	2010	8	146	3	AM	11.5	11.3	12.4	11.9	27.5	100	100	100	100	0	0	1.1	H	N	Cold	150	1125	y	NA	NA	16.141	62.64	2	117	5	5	3	1	0.6	0.6	0	1
1001	c853	2010	8	146	4	AM	11.3	11.3	12.2	11.7	27.5	99	98	100	99	0	0	0.3	H	N	Cold	150	1125	y	NA	NA	15.951	63.18	2	117	5	5	3	1	0.6	0.6	0	1
1001	c853	2010	8	146	5	AM	11.4	10.6	11.9	11.2	27.5	98	98	100	99	0	0	0.9	H	N	Cold	150	1125	y	NA	NA	15.664	62.89	2	117	5	5	3	1	0.6	0.6	0	1
1001	c853	2010	8	146	6	AM	16	11.4	16.1	13.5	27.5	94	94	100	97	0	0	1.3	H	N	Cold	150	1125	y	NA	NA	16.523	66.21	2	117	5	5	3	1	0.6	0.6	0	1
1001	c853	2010	8	146	7	AM	20	16.4	20.1	18.5	27.5	67	67	94	80	0	0	0.8	H	N	Cold	150	1125	y	NA	NA	18.236	64.43	2	117	5	5	3	1	0.6	0.6	0	1
1001	c853	2010	8	146	8	MD	NA	20.2	23.7	21.8	27.5	40	37	66	49	0	0	1.1	H	N	Cold	150	1125	y	NA	NA	18.996	63.6	2	117	5	5	3	1	0.6	0.6	0	1
1001	c853	2010	8	146	9	MD	24.1	23.8	25.4	24.8	27.5	42	36	44	38	0	0	4	H	N	Cold	150	1125	y	NA	NA	20.138	58.18	2	117	5	5	3	1	0.6	0.6	0	1
1001	c853	2010	8	146	10	MD	25.6	24	25.6	24.5	27.5	41	39	44	41	0	0	2.2	H	N	Cold	150	1125	y	NA	NA	20.424	59.84	2	117	5	5	3	1	0.6	0.6	0	1
1001	c853	2010	8	146	11	MD	26.8	25.6	27	26.4	27.5	37	33	38	35	0	0	4.3	H	N	Cold	150	1125	y	NA	NA	21.378	54.71	2	117	5	5	3	1	0.6	0.6	0	1
1001	c853	2010	8	146	12	MD	27.4	26.7	27.5	27	27.5	32	31	37	33	0	0	4.2	H	N	Cold	150	1125	y	NA	NA	22.046	51.57	2	117	5	5	3	1	0.6	0.6	0	1
1001	c853	2010	8	146	13	MD	26.9	26.5	27.3	26.8	27.5	36	31	37	34	0	0	3.9	H	N	Cold	150	1125	y	NA	NA	22.142	50.86	2	117	5	5	3	1	0.6	0.6	0	1
1001	c853	2010	8	146	14	MD	26.7	26.4	27.3	26.8	27.5	37	29	37	33	0	0	3.6	H	N	Cold	150	1125	y	NA	NA	22.429	50.37	2	117	5	5	3	1	0.6	0.6	0	1
1001	c853	2010	8	146	15	MD	26.6	26.5	27.1	26.8	27.5	32	28	37	33	0	0	4.8	H	N	Cold	150	1125	y	NA	NA	22.525	51.48	2	117	5	5	3	1	0.6	0.6	0	1
1001	c853	2010	8	146	16	PM	26.6	26.4	27	26.6	27.5	24	23	34	28	0	0	3.1	H	N	Cold	150	1125	y	NA	NA	22.238	47.04	2	117	5	5	3	1	0.6	0.6	0	1
1001	c853	2010	8	146	17	PM	24.9	24.9	26.9	26	27.5	35	23	41	29	0	0	3.5	H	N	Cold	150	1125	y	NA	NA	22.046	49.22	2	117	5	5	3	1	0.6	0.6	0	1
1001	c853	2010	8	146	18	PM	23.2	23.2	25	24	27.5	48	34	48	42	0	0	2.9	H	N	Cold	150	1125	y	NA	NA	22.046	52.74	2	117	5	5	3	1	0.6	0.6	0	1
1001	c853	2010	8	146	19	PM	19.7	19.7	23.2	21.4	27.5	66	48	66	58	0	0	1.2	H	N	Cold	150	1125	y	NA	NA	21.76	54.29	2	117	5	5	3	1	0.6	0.6	0	1
1001	c853	2010	8	146	20	PM	16.2	16.2	19.6	18.3	27.5	71	66	71	69	0	0	0.5	H	N	Cold	150	1125	y	NA	NA	21.187	60.05	2	117	5	5	3	1	0.6	0.6	0	1
1001	c853	2010	8	146	21	PM	14	14	16.1	14.9	27.5	84	72	84	78	0	0	1.2	H	N	Cold	150	1125	y	NA	NA	20.424	56.25	2	117	5	5	3	1	0.6	0.6	0	1
1001	c853	2010	8	146	22	PM	12.3	12.3	13.9	13.2	27.5	88	83	91	87	0	0	0.9	H	N	Cold	150	1125	y	NA	NA	18.806	56.58	2	117	5	5	3	1	0.6	0.6	0	1
1001	c853	2010	8	146	23	PM	10.9	10.9	12.2	11.3	27.5	95	88	95	93	0	0	1.2	H	N	Cold	150	1125	y	NA	NA	18.045	60.09	2	117	5	5	3	1	0.6	0.6	0	1
1001	c853	2010	8	147	0	AM	11.5	10.7	11.7	11.1	27.5	94	94	97	95	0	0	0.9	H	N	Cold	150	1125	y	NA	NA	17.189	64.4	2	117	5	5	3	1	0.6	0.6	0	1
1001	c853	2010	8	147	1	AM	10.7	10.6	11.4	10.8	27.4	95	94	96	95	0	0	1.2	H	N	Cold	150	1125	y	NA	NA	17.094	63	2	117	5	5	3	1	0.6	0.6	0	1
1001	c853	2010	8	147	2	AM	10.1	10.1	10.9	10.5	27.4	95	95	97	95	0	0	1.3	H	N	Cold	150	1125	y	NA	NA	16.332	61.44	2	117	5	5	3	1	0.6	0.6	0	1
1001	c853	2010	8	147	3	AM	9.6	9.6	10.7	10.1	27.4	95	94	96	95	0	0	0.9	H	N	Cold	150	1125	y	NA	NA	15.951	60.12	2	117	5	5	3	1	0.6	0.6	0	1
1001	c853	2010	8	147	4	AM	10.1	9.5	10.2	9.9	27.4	96	95	97	96	0	0	1	H	N	Cold	150	1125	y	NA	NA	15.569	60.27	2	117	5	5	3	1	0.6	0.6	0	1
1001	c853	2010	8	147	5	AM	10.7	10.1	11.2	10.6	27.4	92	91	97	94	0	0	0.7	H	N	Cold	150	1125	y	NA	NA	15.187	60.84	2	117	5	5	3	1	0.6	0.6	0	1
1001	c853	2010	8	147	6	AM	13.7	10.7	13.7	12	27.4	85	85	94	90	0	0	0.3	H	N	Cold	150	1125	y	NA	NA	16.046	59.98	2	117	5	5	3	1	0.6	0.6	0	1
1001	c853	2010	8	147	7	AM	18.7	13.8	18.7	16.2	27.4	56	56	85	70	0	0	1.2	H	N	Cold	150	1125	y	NA	NA	17.855	59.6	2	117	5	5	3	1	0.6	0.6	0	1
1001	c853	2010	8	147	8	MD	24	18.7	24	21.3	27.4	32	32	54	40	0	0	0.1	H	N	Cold	150	1125	y	NA	NA	18.616	57.85	2	117	5	5	3	1	0.6	0.6	0	1
1001	c853	2010	8	147	9	MD	25.5	24.1	25.6	24.9	27.4	33	31	33	31	0	0	2.5	H	N	Cold	150	1125	y	NA	NA	19.948	53.82	2	117	5	5	3	1	0.6	0.6	0	1
1001	c853	2010	8	147	10	MD	25.7	25.3	26.3	25.6	27.4	32	30	33	31	0	0	2.3	H	N	Cold	150	1125	y	NA	NA	21.091	49.73	2	117	5	5	3	1	0.6	0.6	0	1
1001	c853	2010	8	147	11	MD	26.2	25.5	26.5	25.8	27.4	28	27	33	30	0	0	3.3	H	N	Cold	150	1125	y	NA	NA	21.664	49.12	2	117	5	5	3	1	0.6	0.6	0	1
1001	c853	2010	8	147	12	MD	25.9	25.9	27.1	26.6	27.4	34	26	34	29	0	0	5.9	H	N	Cold	150	1125	y	NA	NA	22.142	46.97	2	117	5	5	3	1	0.6	0.6	0	1
1001	c853	2010	8	147	13	MD	25.9	24.9	26	25.4	27.4	42	34	42	38	0	0	1.7	H	N	Cold	150	1125	y	NA	NA	22.238	54.21	2	117	5	5	3	1	0.6	0.6	0	1
1001	c853	2010	8	147	14	MD	26.9	25.9	27.4	26.6	27.4	38	37	41	38	0	0	3.1	H	N	Cold	150	1125	y	NA	NA	22.908	56.18	2	117	5	5	3	1	0.6	0.6	0	1
1001	c853	2010	8	147	15	MD	27.1	26.7	27.4	27	27.4	40	35	40	37	0	0	2.5	H	N	Cold	150	1125	y	NA	NA	23.1	53.14	2	117	5	5	3	1	0.6	0.6	0	1
1001	c853	2010	8	147	16	PM	25.1	25.1	27.1	26	27.4	47	37	48	42	0	0	2.4	H	N	Cold	150	1125	y	NA	NA	22.525	57.14	2	117	5	5	3	1	0.6	0.6	0	1
1001	c853	2010	8	147	17	PM	24.5	24.4	25.3	24.8	27.4	51	46	52	48	0	0	1.2	H	N	Cold	150	1125	y	NA	NA	22.812	57.98	2	117	5	5	3	1	0.6	0.6	0	1
1001	c853	2010	8	147	18	PM	23	23	24.4	23.7	27.4	61	51	61	55	0	0	2.2	H	N	Cold	150	1125	y	NA	NA	22.429	60.51	2	117	5	5	3	1	0.6	0.6	0	1
1001	c853	2010	8	147	19	PM	21.3	21.3	22.9	22.1	27.4	71	61	71	65	0	0	0.8	H	N	Cold	150	1125	y	NA	NA	22.142	62.45	2	117	5	5	3	1	0.6	0.6	0	1
1001	c853	2010	8	147	20	PM	20.5	20.5	21.2	20.8	27.4	75	72	75	73	0	0	0.6	H	N	Cold	150	1125	y	NA	NA	21.951	63.32	2	117	5	5	3	1	0.6	0.6	0	1
1001	c853	2010	8	147	21	PM	19.5	19.5	20.5	19.9	27.4	79	76	79	77	0	0	0.8	H	N	Cold	150	1125	y	NA	NA	21.855	64.13	2	117	5	5	3	1	0.6	0.6	0	1
1001	c853	2010	8	147	22	PM	NA	19.1	19.7	19.3	27.4	81	79	82	80	0	0	0.9	H	N	Cold	150	1125	y	NA	NA	21.664	63.38	2	117	5	5	3	1	0.6	0.6	0	1
1001	c853	2010	8	147	23	PM	19.5	19	19.6	19.2	27.4	81	80	83	81	0	0	0.4	H	N	Cold	150	1125	y	NA	NA	21.569	64.74	2	117	5	5	3	1	0.6	0.6	0	1
1001	c853	2010	8	148	0	AM	20.5	19.3	20.5	19.7	27.4	76	76	82	80	0	0	0.4	H	N	Cold	150	1125	y	NA	NA	21.187	67.54	2	117	5	5	3	1	0.6	0.6	0	1
1001	c853	2010	8	148	1	AM	24.9	20.5	25.1	22	32.8	47	47	76	64	0	0	1.6	H	N	Cold	150	1125	y	NA	NA	22.238	56.77	2	117	5	5	3	1	0.6	0.6	0	1
1001	c853	2010	8	148	2	AM	24.3	24.3	24.9	24.6	32.8	47	46	49	47	0	0	0	H	N	Cold	150	1125	y	NA	NA	22.525	53.6	2	117	5	5	3	1	0.6	0.6	0	1
1001	c853	2010	8	148	3	AM	22.7	22.6	24.3	23.4	32.8	53	47	53	50	0	0	0.4	H	N	Cold	150	1125	y	NA	NA	22.812	50.15	2	117	5	5	3	1	0.6	0.6	0	1
1001	c853	2010	8	148	4	AM	21.2	21	22.9	21.8	32.8	74	52	74	60	0	0	2.1	H	N	Cold	150	1125	y	NA	NA	22.142	58.38	2	117	5	5	3	1	0.6	0.6	0	1
1001	c853	2010	8	148	5	AM	20.1	19.6	21.1	20.3	32.8	77	75	79	76	0	0	0.7	H	N	Cold	150	1125	y	NA	NA	21.951	62.09	2	117	5	5	3	1	0.6	0.6	0	1
1001	c853	2010	8	148	6	AM	21.1	19.9	21.1	20.4	32.8	77	77	80	78	0	0	1	H	N	Cold	150	1125	y	NA	NA	21.951	63.32	2	117	5	5	3	1	0.6	0.6	0	1
1001	c853	2010	8	148	7	AM	22.7	21.1	22.7	21.8	32.8	68	68	77	73	0	0	1	H	N	Cold	150	1125	y	NA	NA	22.046	66.05	2	117	5	5	3	1	0.6	0.6	0	1
1001	c853	2010	8	148	8	MD	24	22.7	24.3	23.8	32.8	57	56	68	59	0	0	1.3	H	N	Cold	150	1125	y	NA	NA	22.333	64.31	2	117	5	5	3	1	0.6	0.6	0	1
1001	c853	2010	8	148	9	MD	26.4	24	26.4	24.9	32.8	44	43	58	50	0	0	0.2	H	N	Cold	150	1125	y	NA	NA	23.004	60.66	2	117	5	5	3	1	0.6	0.6	0	1
1001	c853	2010	8	148	10	MD	27.7	26.4	28.6	27.5	32.8	39	35	45	39	0	0	2.4	H	N	Cold	150	1125	y	NA	NA	23.388	57.9	2	117	5	5	3	1	0.6	0.6	0	1
1001	c853	2010	8	148	11	MD	29.3	27.6	29.3	28.5	32.8	34	33	40	37	0	0	4.4	H	N	Cold	150	1125	y	NA	NA	23.388	59.21	2	117	5	5	3	1	0.6	0.6	0	1
1001	c853	2010	8	148	12	MD	30	29.2	30.1	29.4	32.8	24	24	38	33	0	0	2.3	H	N	Cold	150	1125	y	NA	NA	24.738	47.48	2	117	5	5	3	1	0.6	0.6	0	1
1001	c853	2010	8	148	13	MD	30.7	29.8	30.7	30.3	32.8	20	18	24	21	0	0	1.7	H	N	Cold	150	1125	y	NA	NA	25.125	36.35	2	117	5	5	3	1	0.6	0.6	0	1
1001	c853	2010	8	148	14	MD	32.4	30.8	32.5	31.6	32.8	14	14	19	16	0	0	2.4	H	N	Cold	150	1125	y	NA	NA	25.805	31.74	2	117	5	5	3	1	0.6	0.6	0	1
1001	c853	2010	8	148	15	MD	31.6	31.6	32.8	32.3	32.8	21	12	24	14	0	0	3.6	H	N	Cold	150	1125	y	NA	NA	26.488	28.86	2	117	5	5	3	1	0.6	0.6	0	1
1001	c853	2010	8	148	16	PM	27.2	27	31.5	29.1	32.8	42	17	43	31	0	0	3.2	H	N	Cold	150	1125	y	NA	NA	25.125	45.69	2	117	5	5	3	1	0.6	0.6	0	1
1001	c853	2010	8	148	17	PM	27.4	26.7	27.5	27	32.8	37	37	47	40	0	0	3.3	H	N	Cold	150	1125	y	NA	NA	25.513	49.06	2	117	5	5	3	1	0.6	0.6	0	1
1001	c853	2010	8	148	18	PM	25	25	27.4	26.4	32.8	60	37	60	47	0	0	2.6	H	N	Cold	150	1125	y	NA	NA	24.931	56.43	2	117	5	5	3	1	0.6	0.6	0	1
1001	c853	2010	8	148	19	PM	22.1	22.1	24.9	23.6	32.8	75	60	75	66	0	0	2.6	H	N	Cold	150	1125	y	NA	NA	24.545	59.61	2	117	5	5	3	1	0.6	0.6	0	1
1001	c853	2010	8	148	20	PM	20.5	20.5	22	21.3	32.8	82	75	82	78	0	0	1.8	H	N	Cold	150	1125	y	NA	NA	23.966	59.61	2	117	5	5	3	1	0.6	0.6	0	1
1001	c853	2010	8	148	21	PM	19.6	19.4	20.4	19.8	32.8	84	82	85	83	0	0	0.9	H	N	Cold	150	1125	y	NA	NA	23.196	59.19	2	117	5	5	3	1	0.6	0.6	0	1
1001	c853	2010	8	148	22	PM	18	18	19.6	18.5	32.8	87	83	88	85	0	0	0.8	H	N	Cold	150	1125	y	NA	NA	22.238	63.96	2	117	5	5	3	1	0.6	0.6	0	1
1001	c853	2010	8	148	23	PM	16.5	16.5	17.9	17.2	32.8	89	87	91	88	0	0	1	H	N	Cold	150	1125	y	NA	NA	22.333	60.05	2	117	5	5	3	1	0.6	0.6	0	1
1001	c853	2010	8	149	0	AM	16.1	15.8	16.4	16	32.8	91	89	92	90	0	0	0.8	H	N	Cold	150	1125	y	NA	NA	21.951	59.61	2	117	5	5	3	1	0.6	0.6	0	1
1001	c853	2010	8	149	1	AM	17.6	16	17.6	16.9	34.5	81	81	91	85	0	0	1	H	N	Cold	150	1125	y	NA	NA	21.664	58.86	2	117	5	5	3	1	0.6	0.6	0	1
1001	c853	2010	8	149	2	AM	18.3	17.6	18.7	18.2	34.5	73	73	81	76	0	0	1.8	H	N	Cold	150	1125	y	NA	NA	20.805	54.77	2	117	5	5	3	1	0.6	0.6	0	1
1001	c853	2010	8	149	3	AM	18.3	17.8	18.5	18.1	34.5	69	68	74	70	0	0	1.5	H	N	Cold	150	1125	y	NA	NA	21.569	55.08	2	117	5	5	3	1	0.6	0.6	0	1
1001	c853	2010	8	149	4	AM	19.4	18	19.4	18.6	34.5	65	62	72	68	0	0	1	H	N	Cold	150	1125	y	NA	NA	20.805	50.17	2	117	5	5	3	1	0.6	0.6	0	1
1001	c853	2010	8	149	5	AM	19.3	18.6	19.3	18.9	34.5	61	61	67	65	0	0	1.2	H	N	Cold	150	1125	y	NA	NA	20.71	49.39	2	117	5	5	3	1	0.6	0.6	0	1
1001	c853	2010	8	149	6	AM	19.7	18.7	19.7	18.9	34.5	62	62	66	64	0	0	1	H	N	Cold	150	1125	y	NA	NA	20.901	49.65	2	117	5	5	3	1	0.6	0.6	0	1
1001	c853	2010	8	149	7	AM	22.1	19.7	22.1	20.8	34.5	51	50	62	57	0	0	1.5	H	N	Cold	150	1125	y	NA	NA	21.855	46.45	2	117	5	5	3	1	0.6	0.6	0	1
1001	c853	2010	8	149	8	MD	26.8	22.1	26.8	23.9	34.5	27	27	51	42	0	0	1.4	H	N	Cold	150	1125	y	NA	NA	22.333	50.88	2	117	5	5	3	1	0.6	0.6	0	1
1001	c853	2010	8	149	9	MD	28.4	26.8	28.6	27.7	34.5	28	26	31	28	0	0	2.9	H	N	Cold	150	1125	y	NA	NA	22.812	52.53	2	117	5	5	3	1	0.6	0.6	0	1
1001	c853	2010	8	149	10	MD	31	28	31	29.2	34.5	23	20	30	24	0	0	3.9	H	N	Cold	150	1125	y	NA	NA	24.062	40.91	2	117	5	5	3	1	0.6	0.6	0	1
1001	c853	2010	8	149	11	MD	32.2	30.8	32.2	31.3	34.5	23	21	24	22	0	0	3.1	H	N	Cold	150	1125	y	NA	NA	23.966	48.95	2	117	5	5	3	1	0.6	0.6	0	1
1001	c853	2010	8	149	12	MD	33.1	30.7	33.4	31.8	34.5	19	18	28	24	0	0	4.9	H	N	Cold	150	1125	y	NA	NA	24.835	43.12	2	117	5	5	3	1	0.6	0.6	0	1
1001	c853	2010	8	149	13	MD	33.3	33.1	34.5	33.7	34.5	23	15	24	17	0	0	3.2	H	N	Cold	150	1125	y	NA	NA	25.319	39.28	2	117	5	5	3	1	0.6	0.6	0	1
1001	c853	2010	8	149	14	MD	32	32	33.6	33.1	34.5	27	15	27	19	0	0	3.7	H	N	Cold	150	1125	y	NA	NA	25.319	36.08	2	117	5	5	3	1	0.6	0.6	0	1
1001	c853	2010	8	149	15	MD	29	28.5	31.9	30	34.5	35	25	38	31	0	0	3.3	H	N	Cold	150	1125	y	NA	NA	27.272	39.12	2	117	5	5	3	1	0.6	0.6	0	1
1001	c853	2010	8	149	16	PM	27.5	27.5	29.2	28.2	34.5	40	32	40	36	0	0	3.7	H	N	Cold	150	1125	y	NA	NA	25.61	47.37	2	117	5	5	3	1	0.6	0.6	0	1
1001	c853	2010	8	149	17	PM	26.7	26.7	27.5	26.9	34.5	40	40	45	42	0	0	2.2	H	N	Cold	150	1125	y	NA	NA	25.61	47.61	2	117	5	5	3	1	0.6	0.6	0	1
1001	c853	2010	8	149	18	PM	25.5	25.4	26.8	26.1	34.5	47	39	48	44	0	0	0.9	H	N	Cold	150	1125	y	NA	NA	25.513	47.03	2	117	5	5	3	1	0.6	0.6	0	1
1001	c853	2010	8	149	19	PM	24.4	24.4	25.5	25.2	34.5	56	46	56	47	0	0	1.8	H	N	Cold	150	1125	y	NA	NA	24.738	57.05	2	117	5	5	3	1	0.6	0.6	0	1
1001	c853	2010	8	149	20	PM	23.1	22.9	24.5	23.6	34.5	62	56	64	61	0	0	0.4	H	N	Cold	150	1125	y	NA	NA	24.062	58.47	2	117	5	5	3	1	0.6	0.6	0	1
1001	c853	2010	8	149	21	PM	22.9	22.6	23.1	22.8	34.5	64	63	65	64	0	0	1.1	H	N	Cold	150	1125	y	NA	NA	23.773	56.34	2	117	5	5	3	1	0.6	0.6	0	1
1001	c853	2010	8	149	22	PM	22.7	22.4	22.8	22.5	34.5	60	60	65	63	0	0	2.3	H	N	Cold	150	1125	y	NA	NA	23.388	59.21	2	117	5	5	3	1	0.6	0.6	0	1
1001	c853	2010	8	149	23	PM	22.1	22.1	22.8	22.5	34.5	63	59	63	60	0	0	0.6	H	N	Cold	150	1125	y	NA	NA	23.292	60.96	2	117	5	5	3	1	0.6	0.6	0	1
1001	c853	2010	8	150	0	AM	21.6	21.5	22.1	21.8	34.5	68	64	70	66	0	0	0.9	H	N	Cold	150	1125	y	NA	NA	23.1	59.81	2	117	5	5	3	1	0.6	0.6	0	1
1001	c853	2010	8	150	1	AM	21.8	21.1	22.1	21.6	27.8	66	64	70	66	0	0	1	H	N	Cold	150	1125	y	NA	NA	22.525	62.61	2	117	5	5	3	1	0.6	0.6	0	1
1001	c853	2010	8	150	2	AM	21.3	21.3	21.9	21.5	27.8	67	63	68	65	0	0	1.6	H	N	Cold	150	1125	y	NA	NA	22.525	58.59	2	117	5	5	3	1	0.6	0.6	0	1
1001	c853	2010	8	150	3	AM	20.2	20.2	21.3	21	27.8	71	67	71	67	0	0	1.6	H	N	Cold	150	1125	y	NA	NA	22.621	57.56	2	117	5	5	3	1	0.6	0.6	0	1
1001	c853	2010	8	150	4	AM	20.3	19.9	20.8	20.3	27.8	69	68	74	70	0	0	0.1	H	N	Cold	150	1125	y	NA	NA	22.717	58.73	2	117	5	5	3	1	0.6	0.6	0	1
1001	c853	2010	8	150	5	AM	19.7	19.1	20.2	19.5	27.8	72	69	75	72	0	0	1.5	H	N	Cold	150	1125	y	NA	NA	22.046	57.82	2	117	5	5	3	1	0.6	0.6	0	1
1001	c853	2010	8	150	6	AM	22.7	19.6	22.7	21.8	27.8	57	56	73	60	0	0	0.6	H	N	Cold	150	1125	y	NA	NA	22.333	58.52	2	117	5	5	3	1	0.6	0.6	0	1
1001	c853	2010	8	150	7	AM	22.5	22.1	22.7	22.4	27.8	58	57	62	59	0	0	3.5	H	N	Cold	150	1125	y	NA	NA	22.333	61.33	2	117	5	5	3	1	0.6	0.6	0	1
1001	c853	2010	8	150	8	MD	23.5	22.6	23.7	23	27.8	50	48	58	54	0	0	5.2	H	N	Cold	150	1125	y	NA	NA	22.429	60.51	2	117	5	5	3	1	0.6	0.6	0	1
1001	c853	2010	8	150	9	MD	24.3	23.6	24.3	23.7	27.8	47	46	51	49	0	0	7.2	H	N	Cold	150	1125	y	NA	NA	22.812	56.63	2	117	5	5	3	1	0.6	0.6	0	1
1001	c853	2010	8	150	10	MD	25.4	24.3	25.7	24.8	27.8	46	45	49	46	0	0	5.7	H	N	Cold	150	1125	y	NA	NA	23.388	53.91	2	117	5	5	3	1	0.6	0.6	0	1
1001	c853	2010	8	150	11	MD	23.3	22.8	25.5	24.1	27.8	67	45	71	57	0	0	2	H	N	Cold	150	1125	y	NA	NA	23.388	64.01	2	117	5	5	3	1	0.6	0.6	0	1
1001	c853	2010	8	150	12	MD	24.8	23.3	24.8	24.1	27.8	59	57	66	61	0	0	1.2	H	N	Cold	150	1125	y	NA	NA	23.292	60.96	2	117	5	5	3	1	0.6	0.6	0	1
1001	c853	2010	8	150	13	MD	26.2	24.8	26.2	25.3	27.8	38	38	56	47	0	0	4	H	N	Cold	150	1125	y	NA	NA	23.773	52.32	2	117	5	5	3	1	0.6	0.6	0	1
1001	c853	2010	8	150	14	MD	26.7	25.9	27.1	26.4	27.8	40	37	42	39	0	0	3.8	H	N	Cold	150	1125	y	NA	NA	24.931	46.93	2	117	5	5	3	1	0.6	0.6	0	1
1001	c853	2010	8	150	15	MD	27.7	26.6	27.8	27.2	27.8	37	37	42	37	0	0	3.3	H	N	Cold	150	1125	y	NA	NA	24.545	47.54	2	117	5	5	3	1	0.6	0.6	0	1
1001	c853	2010	8	150	16	PM	26.5	26.5	27.7	27	27.8	37	36	40	37	0	0	3	H	N	Cold	150	1125	y	NA	NA	24.255	48.55	2	117	5	5	3	1	0.6	0.6	0	1
1001	c853	2010	8	150	17	PM	26.2	25.8	26.7	26.1	27.8	37	37	42	39	0	0	3.2	H	N	Cold	150	1125	y	NA	NA	24.158	47.75	2	117	5	5	3	1	0.6	0.6	0	1
1001	c853	2010	8	150	18	PM	25.9	25.9	26.2	26	27.8	37	36	37	36	0	0	0.7	H	N	Cold	150	1125	y	NA	NA	23.869	48.11	2	117	5	5	3	1	0.6	0.6	0	1
1001	c853	2010	8	150	19	PM	24.2	24.2	26.1	25.3	27.8	42	37	44	39	0	0	2.3	H	N	Cold	150	1125	y	NA	NA	23.677	45.85	2	117	5	5	3	1	0.6	0.6	0	1
1001	c853	2010	8	150	20	PM	21.1	21.1	24.1	22.9	27.8	52	42	52	46	0	0	0.7	H	N	Cold	150	1125	y	NA	NA	23.292	49.87	2	117	5	5	3	1	0.6	0.6	0	1
1001	c853	2010	8	150	21	PM	19.3	18.7	21	19.6	27.8	61	53	63	58	0	0	1.3	H	N	Cold	150	1125	y	NA	NA	22.812	47.77	2	117	5	5	3	1	0.6	0.6	0	1
1001	c853	2010	8	150	22	PM	20.4	19.3	20.7	20.1	27.8	56	55	61	56	0	0	1.2	H	N	Cold	150	1125	y	NA	NA	22.429	48.86	2	117	5	5	3	1	0.6	0.6	0	1
1001	c853	2010	8	150	23	PM	19.2	19	21.1	20.2	27.8	60	56	61	58	0	0	0.8	H	N	Cold	150	1125	y	NA	NA	22.333	50.62	2	117	5	5	3	1	0.6	0.6	0	1
1001	c853	2010	8	151	0	AM	16.9	16.7	19.2	17.5	27.8	71	60	72	66	0	0	0.3	H	N	Cold	150	1125	y	NA	NA	22.142	51.08	2	117	5	5	3	1	0.6	0.6	0	1
1001	c853	2010	8	151	1	AM	16.4	16.1	16.9	16.4	30.2	74	71	75	73	0	0	0	H	N	Cold	150	1125	y	NA	NA	21.091	51.34	2	117	5	5	3	1	0.6	0.6	0	1
1001	c853	2010	8	151	2	AM	14.9	14.9	16.3	15.4	30.2	82	74	82	77	0	0	0.3	H	N	Cold	150	1125	y	NA	NA	20.519	51.81	2	117	5	5	3	1	0.6	0.6	0	1
1001	c853	2010	8	151	3	AM	14.2	13.8	14.8	14.2	30.2	90	81	90	86	0	0	0.8	H	N	Cold	150	1125	y	NA	NA	19.282	55.45	2	117	5	5	3	1	0.6	0.6	0	1
1001	c853	2010	8	151	4	AM	13.4	13.1	14.3	13.4	30.2	92	88	94	90	0	0	0.9	H	N	Cold	150	1125	y	NA	NA	18.806	57.43	2	117	5	5	3	1	0.6	0.6	0	1
1001	c853	2010	8	151	5	AM	14.7	13.4	14.7	13.9	30.2	91	90	94	92	0	0	1.3	H	N	Cold	150	1125	y	NA	NA	19.853	57.53	2	117	5	5	3	1	0.6	0.6	0	1
1001	c853	2010	8	151	6	AM	16.6	14.4	16.6	15.1	30.2	88	88	91	89	0	0	0.5	H	N	Cold	150	1125	y	NA	NA	19.282	57.89	2	117	5	5	3	1	0.6	0.6	0	1
1001	c853	2010	8	151	7	AM	22.2	16.6	22.2	19.6	30.2	59	59	88	72	0	0	0.3	H	N	Cold	150	1125	y	NA	NA	20.519	58.08	2	117	5	5	3	1	0.6	0.6	0	1
1001	c853	2010	8	151	8	MD	24.8	22.2	24.8	23.3	30.2	49	49	58	53	0	0	1	H	N	Cold	150	1125	y	NA	NA	21.569	59.38	2	117	5	5	3	1	0.6	0.6	0	1
1001	c853	2010	8	151	9	MD	27.8	24.9	27.8	26.6	30.2	35	35	49	41	0	0	1.4	H	N	Cold	150	1125	y	NA	NA	22.525	57.64	2	117	5	5	3	1	0.6	0.6	0	1
1001	c853	2010	8	151	10	MD	29.6	27.8	30	28.6	30.2	30	24	39	32	0	0	4.8	H	N	Cold	150	1125	y	NA	NA	23.677	54.63	2	117	5	5	3	1	0.6	0.6	0	1
1001	c853	2010	8	151	11	MD	28.9	28.6	29.4	28.9	30.2	33	30	38	34	0	0	5.4	H	N	Cold	150	1125	y	NA	NA	23.966	51.28	2	117	5	5	3	1	0.6	0.6	0	1
1001	c853	2010	8	151	12	MD	29.7	28.9	30.2	29.4	30.2	36	32	38	33	0	0	3.9	H	N	Cold	150	1125	y	NA	NA	24.255	49.56	2	117	5	5	3	1	0.6	0.6	0	1
1001	c853	2010	8	151	13	MD	29.6	28.7	30	29.3	30.2	43	35	43	38	0	0	3.3	H	N	Cold	150	1125	y	NA	NA	25.319	57.5	2	117	5	5	3	1	0.6	0.6	0	1
1001	c853	2010	8	151	14	MD	28.7	28.1	29.8	28.6	30.2	50	41	52	47	0	0	4.7	H	N	Cold	150	1125	y	NA	NA	25.125	62.84	2	117	5	5	3	1	0.6	0.6	0	1
1001	c853	2010	8	151	15	MD	29.2	28.4	30	29.2	30.2	45	41	49	46	0	0	3.8	H	N	Cold	150	1125	y	NA	NA	25.61	59.79	2	117	5	5	3	1	0.6	0.6	0	1
1001	c853	2010	8	151	16	PM	NA	27.9	29.4	28.5	30.2	47	45	50	47	0	0	4.4	H	N	Cold	150	1125	y	NA	NA	25.319	59.64	2	117	5	5	3	1	0.6	0.6	0	1
1001	c853	2010	8	151	17	PM	29.4	28.3	29.5	28.9	30.2	38	38	48	43	0	0	6.7	H	N	Cold	150	1125	y	NA	NA	26	56.68	2	117	5	5	3	1	0.6	0.6	0	1
1001	c853	2010	8	151	18	PM	27.8	27.8	29.7	28.4	30.2	40	38	42	40	0	0	3.3	H	N	Cold	150	1125	y	NA	NA	26.683	45.64	2	117	5	5	3	1	0.6	0.6	0	1
1001	c853	2010	8	151	19	PM	25.7	25.7	27.7	26.6	30.2	47	40	47	44	0	0	2.4	H	N	Cold	150	1125	y	NA	NA	25.708	46.54	2	117	5	5	3	1	0.6	0.6	0	1
1001	c853	2010	8	151	20	PM	24.2	24.2	25.6	24.8	30.2	54	47	54	50	0	0	2.9	H	N	Cold	150	1125	y	NA	NA	24.931	49.3	2	117	5	5	3	1	0.6	0.6	0	1
1001	c853	2010	8	151	21	PM	23	23	24.1	23.4	30.2	57	54	58	56	0	0	4.1	H	N	Cold	150	1125	y	NA	NA	24.351	53.02	2	117	5	5	3	1	0.6	0.6	0	1
1001	c853	2010	8	151	22	PM	22.1	21.6	23	22.3	30.2	60	57	63	59	0	0	2.2	H	N	Cold	150	1125	y	NA	NA	23.484	60.06	2	117	5	5	3	1	0.6	0.6	0	1
1001	c853	2010	8	151	23	PM	20.7	20.4	22.2	21.3	30.2	68	60	68	63	0	0	1.8	H	N	Cold	150	1125	y	NA	NA	23.869	57.09	2	117	5	5	3	1	0.6	0.6	0	1
1001	c853	2010	8	152	0	AM	20.9	20.7	21	20.9	30.2	67	66	68	66	0	0	1.4	H	N	Cold	150	1125	y	NA	NA	23.004	55.9	2	117	5	5	3	1	0.6	0.6	0	1
1001	c853	2010	8	152	1	AM	20	20	20.8	20.4	26.8	71	67	71	68	0	0	0.6	H	N	Cold	150	1125	y	NA	NA	23.292	57.63	2	117	5	5	3	1	0.6	0.6	0	1
1001	c853	2010	8	152	2	AM	19.4	19.3	19.9	19.6	26.8	74	71	74	72	0	0	0.4	H	N	Cold	150	1125	y	NA	NA	23.388	58.57	2	117	5	5	3	1	0.6	0.6	0	1
1001	c853	2010	8	152	3	AM	18.5	18.5	19.4	19.1	26.8	76	74	76	75	0	0	1.2	H	N	Cold	150	1125	y	NA	NA	23.1	57.39	2	117	5	5	3	1	0.6	0.6	0	1
1001	c853	2010	8	152	4	AM	17.2	17.2	18.3	17.6	26.8	81	77	83	80	0	0	0	H	N	Cold	150	1125	y	NA	NA	22.812	59.94	2	117	5	5	3	1	0.6	0.6	0	1
1001	c853	2010	8	152	5	AM	17.9	16.8	17.9	17.2	26.8	84	81	86	83	0	0	1.4	H	N	Cold	150	1125	y	NA	NA	22.717	60.52	2	117	5	5	3	1	0.6	0.6	0	1
1001	c853	2010	8	152	6	AM	20.4	17.9	20.4	18.9	26.8	72	71	83	77	0	0	2.4	H	N	Cold	150	1125	y	NA	NA	22.621	60.68	2	117	5	5	3	1	0.6	0.6	0	1
1001	c853	2010	8	152	7	AM	21.6	20.4	21.6	21.1	26.8	64	64	71	67	0	0	3.6	H	N	Cold	150	1125	y	NA	NA	22.717	63.25	2	117	5	5	3	1	0.6	0.6	0	1
1001	c853	2010	8	152	8	MD	23.2	21.6	23.2	22.4	26.8	57	57	65	60	0	0	1.2	H	N	Cold	150	1125	y	NA	NA	23.388	58.02	2	117	5	5	3	1	0.6	0.6	0	1
1001	c853	2010	8	152	9	MD	24.4	23.3	24.6	23.8	26.8	51	50	58	53	0	0	1.7	H	N	Cold	150	1125	y	NA	NA	23.484	55.93	2	117	5	5	3	1	0.6	0.6	0	1
1001	c853	2010	8	152	10	MD	25.1	24	25.4	24.9	26.8	47	45	53	47	0	0	0.7	H	N	Cold	150	1125	y	NA	NA	23.677	57.54	2	117	5	5	3	1	0.6	0.6	0	1
1001	c853	2010	8	152	11	MD	25.9	25.1	26.3	25.7	26.8	51	43	54	48	0	0	3.3	H	N	Cold	150	1125	y	NA	NA	24.158	58.26	2	117	5	5	3	1	0.6	0.6	0	1
1001	c853	2010	8	152	12	MD	26.2	24.8	26.3	25.5	26.8	49	48	55	51	0	0	2.9	H	N	Cold	150	1125	y	NA	NA	24.738	55.46	2	117	5	5	3	1	0.6	0.6	0	1
1001	c853	2010	8	152	13	MD	26.4	25.9	26.8	26.3	26.8	50	47	50	48	0	0	6.1	H	N	Cold	150	1125	y	NA	NA	25.222	54.58	2	117	5	5	3	1	0.6	0.6	0	1
1001	c853	2010	8	152	14	MD	24.2	23.9	26.6	25.3	26.8	58	48	60	53	0	0	3.6	H	N	Cold	150	1125	y	NA	NA	25.319	55.9	2	117	5	5	3	1	0.6	0.6	0	1
1001	c853	2010	8	152	15	MD	26.4	24.2	26.4	25.2	26.8	50	50	58	52	0	0	3.7	H	N	Cold	150	1125	y	NA	NA	25.222	55.65	2	117	5	5	3	1	0.6	0.6	0	1
1001	c853	2010	8	152	16	PM	22.8	22.8	26.8	24.9	26.8	67	48	67	56	0	0	4.3	H	N	Cold	150	1125	y	NA	NA	24.545	57.86	2	117	5	5	3	1	0.6	0.6	0	1
1001	c853	2010	8	152	17	PM	21.3	21.2	23	22.3	26.8	74	67	75	70	0	0	3.7	H	N	Cold	150	1125	y	NA	NA	23.966	60.96	2	117	5	5	3	1	0.6	0.6	0	1
1001	c853	2010	8	152	18	PM	20	20	21.4	20.8	26.8	81	73	81	76	0	0	1.6	H	N	Cold	150	1125	y	NA	NA	24.158	61.62	2	117	5	5	3	1	0.6	0.6	0	1
1001	c853	2010	8	152	19	PM	19	19	20	19.5	26.8	85	81	85	82	0	0	1.2	H	N	Cold	150	1125	y	NA	NA	23.1	63.52	2	117	5	5	3	1	0.6	0.6	0	1
1001	c853	2010	8	152	20	PM	18.2	18.2	18.9	18.5	26.8	89	85	89	87	0	0	1.4	H	N	Cold	150	1125	y	NA	NA	22.429	64.86	2	117	5	5	3	1	0.6	0.6	0	1
1001	c853	2010	8	152	21	PM	18	17.9	18.2	18	26.8	89	88	90	89	0	0	0.5	H	N	Cold	150	1125	y	NA	NA	22.429	68.69	2	117	5	5	3	1	0.6	0.6	0	1
1001	c853	2010	8	152	22	PM	17.3	17.3	17.9	17.5	26.8	91	89	91	90	0	0	1.1	H	N	Cold	150	1125	y	NA	NA	22.142	64.63	2	117	5	5	3	1	0.6	0.6	0	1
1001	c853	2010	8	152	23	PM	17.2	16.8	17.3	17	26.8	92	91	93	92	0	0	1.2	H	N	Cold	150	1125	y	NA	NA	21.951	66.07	2	117	5	5	3	1	0.6	0.6	0	1
1001	c853	2010	8	153	0	AM	16.1	16	17.1	16.5	26.8	95	92	96	93	0	0	0.8	H	N	Cold	150	1125	n	5	a	22.333	64.31	2	117	5	5	3	1	0.6	0.6	0	1
1001	c853	2010	8	153	1	AM	15.5	15.5	16.1	15.6	27.2	98	95	99	97	0	0	0.7	H	N	Cold	150	1125	n	5	a	20.138	64.75	2	117	5	5	3	1	0.6	0.6	0	1
1001	c853	2010	8	153	2	AM	14.7	14.7	15.5	15	27.2	100	98	100	99	0	0	1.2	H	N	Cold	150	1125	n	5	a	19.948	64.88	2	117	5	5	3	1	0.6	0.6	0	1
1001	c853	2010	8	153	3	AM	13.8	13.8	14.8	14.4	27.2	100	100	100	100	0	0	0.4	H	N	Cold	150	1125	n	5	a	19.948	66.55	2	117	5	5	3	1	0.6	0.6	0	1
1001	c853	2010	8	153	4	AM	14.6	13.8	14.6	14.1	27.2	100	100	100	100	0	0	1.3	H	N	Cold	150	1125	n	5	a	19.377	62.28	2	117	5	5	3	1	0.6	0.6	0	1
1001	c853	2010	8	153	5	AM	15.9	14.7	16	15.3	27.2	100	100	100	100	0	0	1.3	H	N	Cold	150	1125	n	5	a	19.092	67.13	2	117	5	5	3	1	0.6	0.6	0	1
1001	c853	2010	8	153	6	AM	18.5	16.1	18.6	17.1	27.2	97	97	100	99	0	0	1.6	H	N	Cold	150	1125	n	5	a	20.424	66.89	2	117	5	5	3	1	0.6	0.6	0	1
1001	c853	2010	8	153	7	AM	18	17.9	19.2	18.2	27.2	91	91	97	93	0	0	0.3	H	N	Cold	150	1125	n	5	a	21.091	67.33	2	117	5	5	3	1	0.6	0.6	0	1
1001	c853	2010	8	153	8	MD	19.7	18	19.7	18.8	27.2	80	80	91	87	0	0	0.2	H	N	Cold	150	1125	n	5	a	21.187	67.9	2	117	5	5	3	1	0.6	0.6	0	1
1001	c853	2010	8	153	9	MD	NA	19.5	20	19.7	27.2	77	75	80	77	0	0	2.4	H	N	Cold	150	1125	n	5	a	21.473	68.21	2	117	5	5	3	1	0.6	0.6	0	1
1001	c853	2010	8	153	10	MD	21.4	19.7	21.5	20.4	27.2	66	64	78	71	0	0	1.8	H	N	Cold	150	1125	n	5	a	21.569	67.02	2	117	5	5	3	1	0.6	0.6	0	1
1001	c853	2010	8	153	11	MD	22.7	21.4	23	22	27.2	60	58	66	61	0	0	2.8	H	N	Cold	150	1125	n	5	a	22.525	63.46	2	117	5	5	3	1	0.6	0.6	0	1
1001	c853	2010	8	153	12	MD	23.5	22.3	23.7	23	27.2	56	56	63	58	0	0	4.8	H	N	Cold	150	1125	n	5	a	22.717	60.59	2	117	5	5	3	1	0.6	0.6	0	1
1001	c853	2010	8	153	13	MD	24.7	23.4	25	24	27.2	56	56	64	59	0	0	8.1	H	N	Cold	150	1125	n	5	a	22.908	62.61	2	117	5	5	3	1	0.6	0.6	0	1
1001	c853	2010	8	153	14	MD	26.2	24.3	26.7	25.6	27.2	51	47	59	53	0	0	5.9	H	N	Cold	150	1125	n	5	a	23.773	61.39	2	117	5	5	3	1	0.6	0.6	0	1
1001	c853	2010	8	153	15	MD	25.9	25.9	27.2	26.5	27.2	52	46	52	49	0	0	4.4	H	N	Cold	150	1125	n	5	a	23.966	59.68	2	117	5	5	3	1	0.6	0.6	0	1
1001	c853	2010	8	153	16	PM	24.4	23.9	26.1	25.2	27.2	61	51	62	53	0	0	2.8	H	N	Cold	150	1125	n	5	a	23.966	59.54	2	117	5	5	3	1	0.6	0.6	0	1
1001	c853	2010	8	153	17	PM	24	23.4	25	24.2	27.2	59	54	61	57	0	0	4.8	H	N	Cold	150	1125	n	5	a	23.581	62.47	2	117	5	5	3	1	0.6	0.6	0	1
1001	c853	2010	8	153	18	PM	22.3	22.3	24.2	23.4	27.2	65	59	65	61	0	0	3.6	H	N	Cold	150	1125	n	5	a	23.484	62.49	2	117	5	5	3	1	0.6	0.6	0	1
1001	c853	2010	8	153	19	PM	21.7	21.6	22.3	21.9	27.2	67	63	67	65	0	0	2.8	H	N	Cold	150	1125	n	5	a	22.908	64.1	2	117	5	5	3	1	0.6	0.6	0	1
1001	c853	2010	8	153	20	PM	20.4	19.7	21.6	20.4	27.2	71	66	78	72	0	0	2.1	H	N	Cold	150	1125	n	5	a	22.717	62.65	2	117	5	5	3	1	0.6	0.6	0	1
1001	c853	2010	8	153	21	PM	18.6	18.6	20.4	19.4	27.2	79	72	80	75	0	0	0.1	H	N	Cold	150	1125	n	5	a	22.429	62.23	2	117	5	5	3	1	0.6	0.6	0	1
1001	c853	2010	8	153	22	PM	17.5	17.3	18.6	18	27.2	84	79	84	81	0	0	0.7	H	N	Cold	150	1125	n	5	a	22.525	62.78	2	117	5	5	3	1	0.6	0.6	0	1
1001	c853	2010	8	153	23	PM	17.1	16.8	18.2	17.7	27.2	83	78	84	80	0	0	1.9	H	N	Cold	150	1125	n	5	a	21.664	58.98	2	117	5	5	3	1	0.6	0.6	0	1
1001	c853	2010	8	154	0	AM	14.5	14.5	17.2	15.5	27.2	91	80	91	86	0	0	0.7	H	N	Cold	150	1125	n	5	a	21.473	61.08	2	117	5	5	3	1	0.6	0.6	0	1
1001	c853	2010	8	154	1	AM	12.8	12.8	14.5	13.8	27.2	96	91	96	94	0	0	1.3	H	N	Cold	150	1125	n	5	a	19.853	58.08	2	117	5	5	3	1	0.6	0.6	0	1
1001	c853	2010	8	154	2	AM	11.9	11.7	12.8	12.2	27.2	100	96	100	98	0	0	0.6	H	N	Cold	150	1125	n	5	a	19.187	60.13	2	117	5	5	3	1	0.6	0.6	0	1
1001	c853	2010	8	154	3	AM	11	11	12.1	11.5	27.2	100	99	100	99	0	0	0.7	H	N	Cold	150	1125	n	5	a	18.331	59.02	2	117	5	5	3	1	0.6	0.6	0	1
1001	c853	2010	8	154	4	AM	12.1	10.8	12.9	11.9	27.2	100	100	100	100	0	0	0.9	H	N	Cold	150	1125	n	5	a	18.711	56.5	2	117	5	5	3	1	0.6	0.6	0	1
1001	c853	2010	8	154	5	AM	11.4	11.2	12.8	11.9	27.2	100	100	100	100	0	0	0.8	H	N	Cold	150	1125	n	5	a	17.284	59.62	2	117	5	5	3	1	0.6	0.6	0	1
1001	c853	2010	8	154	6	AM	15.4	11.5	15.5	13.7	27.2	100	100	100	100	0	0	0.6	H	N	Cold	150	1125	n	5	a	18.711	67.31	2	117	5	5	3	1	0.6	0.6	0	1
1001	c853	2010	8	154	7	AM	19.2	15.6	19.2	17.6	27.2	79	79	100	93	0	0	0.2	H	N	Cold	150	1125	n	5	a	19.853	66.78	2	117	5	5	3	1	0.6	0.6	0	1
1001	c853	2010	8	154	8	MD	20.7	19	20.7	19.4	27.2	65	65	79	72	0	0	0.6	H	N	Cold	150	1125	n	5	a	20.424	66.57	2	117	5	5	3	1	0.6	0.6	0	1
1001	c853	2010	8	154	9	MD	23.1	20.8	23.1	21.9	27.2	55	55	64	58	0	0	3.3	H	N	Cold	150	1125	n	5	a	20.996	65.63	2	117	5	5	3	1	0.6	0.6	0	1
1001	c853	2010	8	154	10	MD	24.2	22.5	24.2	23.2	27.2	56	50	64	58	0	0	2.8	H	N	Cold	150	1125	n	5	a	21.855	66.3	2	117	5	5	3	1	0.6	0.6	0	1
1001	c853	2010	8	154	11	MD	26.1	24.1	26.1	25.3	27.2	49	45	55	50	0	0	4.3	H	N	Cold	150	1125	n	5	a	22.812	63.05	2	117	5	5	3	1	0.6	0.6	0	1
1001	c853	2010	8	154	12	MD	26.5	25.7	26.8	26.2	27.2	41	39	52	46	0	0	5.5	H	N	Cold	150	1125	n	5	a	22.908	56.82	2	117	5	5	3	1	0.6	0.6	0	1
1001	c853	2010	8	154	13	MD	24.7	24.3	26.5	25.5	27.2	52	37	55	45	0	0	4.6	H	N	Cold	150	1125	n	5	a	23.004	59.96	2	117	5	5	3	1	0.6	0.6	0	1
1001	c853	2010	8	154	14	MD	24.9	24	25.4	25	27.2	50	47	54	50	0	0	3.8	H	N	Cold	150	1125	n	5	a	23.004	61.03	2	117	5	5	3	1	0.6	0.6	0	1
1001	c853	2010	8	154	15	MD	25.6	24.7	25.8	25.2	27.2	44	43	51	46	0	0	4.4	H	N	Cold	150	1125	n	5	a	23.292	55.42	2	117	5	5	3	1	0.6	0.6	0	1
1001	c853	2010	8	154	16	PM	25.7	25	26	25.3	27.2	44	43	48	45	0	0	3.4	H	N	Cold	150	1125	n	5	a	23.388	57.38	2	117	5	5	3	1	0.6	0.6	0	1
1001	c853	2010	8	154	17	PM	26.7	25.8	27.2	26.6	27.2	35	26	45	35	0	0	3	H	N	Cold	150	1125	n	5	a	23.388	56.43	2	117	5	5	3	1	0.6	0.6	0	1
1001	c853	2010	8	154	18	PM	24	23.9	26.7	24.9	27.2	52	34	55	47	0	0	3.3	H	N	Cold	150	1125	n	5	a	23.388	61.09	2	117	5	5	3	1	0.6	0.6	0	1
1001	c853	2010	8	154	19	PM	24.1	24	24.8	24.4	27.2	46	45	52	46	0	0	3.4	H	N	Cold	150	1125	n	5	a	23.388	60.72	2	117	5	5	3	1	0.6	0.6	0	1
1001	c853	2010	8	154	20	PM	NA	21.1	24.1	22.6	27.2	58	46	58	51	0	0	0.8	H	N	Cold	150	1125	n	5	a	22.717	60.59	2	117	5	5	3	1	0.6	0.6	0	1
1001	c853	2010	8	154	21	PM	19.6	19.3	20.7	19.8	27.2	62	59	65	61	0	0	0.3	H	N	Cold	150	1125	n	5	a	22.429	61.16	2	117	5	5	3	1	0.6	0.6	0	1
1001	c853	2010	8	154	22	PM	17.3	17.3	19.6	18.4	27.2	75	62	75	68	0	0	0.2	H	N	Cold	150	1125	n	5	a	22.046	56.82	2	117	5	5	3	1	0.6	0.6	0	1
1001	c853	2010	8	154	23	PM	16.3	16.3	17.3	16.9	27.2	79	75	79	77	0	0	0	H	N	Cold	150	1125	n	5	a	21.855	59.37	2	117	5	5	3	1	0.6	0.6	0	1
1001	c853	2010	8	155	0	AM	15.7	15.7	17.1	16.5	27.2	81	79	84	81	0	0	0.8	H	N	Cold	150	1125	n	5	a	21.473	58.02	2	117	5	5	3	1	0.6	0.6	0	1
1001	c853	2010	8	155	1	AM	14.4	14.4	15.6	14.9	25.7	87	81	87	84	0	0	0.6	H	N	Cold	150	1125	n	5	a	21.091	57.88	2	117	5	5	3	1	0.6	0.6	0	1
1001	c853	2010	8	155	2	AM	14.4	14	14.7	14.2	25.7	87	85	90	87	0	0	0.7	H	N	Cold	150	1125	n	5	a	21.091	59	2	117	5	5	3	1	0.6	0.6	0	1
1001	c853	2010	8	155	3	AM	14.5	14	14.5	14.2	25.7	89	87	90	88	0	0	0.8	H	N	Cold	150	1125	n	5	a	19.567	59.36	2	117	5	5	3	1	0.6	0.6	0	1
1001	c853	2010	8	155	4	AM	14	14	14.6	14.3	25.7	91	89	92	91	0	0	0.6	H	N	Cold	150	1125	n	5	a	20.615	59.05	2	117	5	5	3	1	0.6	0.6	0	1
1001	c853	2010	8	155	5	AM	13.5	13.4	13.9	13.6	25.7	94	91	94	92	0	0	0.5	H	N	Cold	150	1125	n	5	a	20.138	59.84	2	117	5	5	3	1	0.6	0.6	0	1
1001	c853	2010	8	155	6	AM	16.4	13.5	16.4	14.6	25.7	90	90	95	93	0	0	0.9	H	N	Cold	150	1125	n	5	a	19.567	63.08	2	117	5	5	3	1	0.6	0.6	0	1
1001	c853	2010	8	155	7	AM	20	16.5	20	18.4	25.7	71	71	90	81	0	0	0	H	N	Cold	150	1125	n	5	a	20.71	65.3	2	117	5	5	3	1	0.6	0.6	0	1
1001	c853	2010	8	155	8	MD	21.2	19.9	21.2	20.2	25.7	60	60	71	63	0	0	2.2	H	N	Cold	150	1125	n	5	a	21.569	63.92	2	117	5	5	3	1	0.6	0.6	0	1
1001	c853	2010	8	155	9	MD	22.2	21.1	22.2	21.6	25.7	55	55	62	59	0	0	4.4	H	N	Cold	150	1125	n	5	a	22.046	61.54	2	117	5	5	3	1	0.6	0.6	0	1
1001	c853	2010	8	155	10	MD	23.1	22.2	23.2	22.6	25.7	60	53	63	57	0	0	4.2	H	N	Cold	150	1125	n	5	a	22.238	62.67	2	117	5	5	3	1	0.6	0.6	0	1
1001	c853	2010	8	155	11	MD	22.9	22.6	23.5	23	25.7	61	59	65	61	0	0	5.7	H	N	Cold	150	1125	n	5	a	22.717	63.51	2	117	5	5	3	1	0.6	0.6	0	1
1001	c853	2010	8	155	12	MD	24.7	22.8	24.8	23.6	25.7	54	52	63	57	0	0	2.4	H	N	Cold	150	1125	n	5	a	23.1	60.64	2	117	5	5	3	1	0.6	0.6	0	1
1001	c853	2010	8	155	13	MD	24.6	24.3	25.7	24.9	25.7	56	46	59	53	0	0	4.6	H	N	Cold	150	1125	n	5	a	23.581	61.43	2	117	5	5	3	1	0.6	0.6	0	1
1001	c853	2010	8	155	14	MD	22.9	22.9	24.9	23.6	25.7	66	57	66	62	0	0	6.7	H	N	Cold	150	1125	n	5	a	23.581	62.14	2	117	5	5	3	1	0.6	0.6	0	1
1001	c853	2010	8	155	15	MD	22.1	21.7	22.8	22.3	25.7	71	66	72	68	0	0	3.3	H	N	Cold	150	1125	n	5	a	23.196	64.81	2	117	5	5	3	1	0.6	0.6	0	1
1001	c853	2010	8	155	16	PM	22.6	22.1	23.2	22.5	25.7	70	64	71	68	0	0	2.8	H	N	Cold	150	1125	n	5	a	23.004	65.35	2	117	5	5	3	1	0.6	0.6	0	1
1001	c853	2010	8	155	17	PM	22.1	21.6	22.4	21.9	25.7	75	70	76	73	0	0	2.9	H	N	Cold	150	1125	n	5	a	23.196	65.84	2	117	5	5	3	1	0.6	0.6	0	1
1001	c853	2010	8	155	18	PM	21.6	21	22	21.4	25.7	75	74	80	76	0	0	0.5	H	N	Cold	150	1125	n	5	a	23.292	67.53	2	117	5	5	3	1	0.6	0.6	0	1
1001	c853	2010	8	155	19	PM	21.5	21.4	22	21.7	25.7	75	74	76	74	0	0	0.8	H	N	Cold	150	1125	n	5	a	23.292	64.69	2	117	5	5	3	1	0.6	0.6	0	1
1001	c853	2010	8	155	20	PM	19.5	19.3	21.4	20.3	25.7	71	70	77	74	0	0	0.4	H	N	Cold	150	1125	n	5	a	21.951	58.49	2	117	5	5	3	1	0.6	0.6	0	1
1001	c853	2010	8	155	21	PM	18.6	18.5	19.5	18.9	25.7	74	69	75	72	0	0	0.8	H	N	Cold	150	1125	n	5	a	21.187	61.51	2	117	5	5	3	1	0.6	0.6	0	1
1001	c853	2010	8	155	22	PM	17.5	17.3	18.6	17.8	25.7	82	74	82	78	0	0	1.4	H	N	Cold	150	1125	n	5	a	20.519	65.53	2	117	5	5	3	1	0.6	0.6	0	1
1001	c853	2010	8	155	23	PM	16.8	16	17.5	16.6	25.7	87	81	87	84	0	0	0.1	H	N	Cold	150	1125	n	5	a	20.424	65.65	2	117	5	5	3	1	0.6	0.6	0	1
1001	c853	2010	8	156	0	AM	16.1	16	17.3	16.5	25.7	85	82	89	86	0	0	0.9	H	N	Cold	150	1125	n	5	a	19.758	62.04	2	117	5	5	3	1	0.6	0.6	0	1
1001	c853	2010	8	156	1	AM	16.4	15	16.8	15.9	26.2	76	74	87	81	0	0	0.3	H	N	Cold	150	1125	n	5	a	19.567	64.42	2	117	5	5	3	1	0.6	0.6	0	1
1001	c853	2010	8	156	2	AM	15.2	14.8	16.8	15.8	26.2	77	72	80	75	0	0	1	H	N	Cold	150	1125	n	5	a	20.234	61.94	2	117	5	5	3	1	0.6	0.6	0	1
1001	c853	2010	8	156	3	AM	12.7	12.6	15	13.4	26.2	89	77	89	83	0	0	0.6	H	N	Cold	150	1125	n	5	a	19.187	59.16	2	117	5	5	3	1	0.6	0.6	0	1
1001	c853	2010	8	156	4	AM	12.3	12.3	14	13.2	26.2	88	84	90	86	0	0	0.9	H	N	Cold	150	1125	n	5	a	18.426	58.77	2	117	5	5	3	1	0.6	0.6	0	1
1001	c853	2010	8	156	5	AM	13.3	11.8	13.7	12.6	26.2	88	87	93	89	0	0	1.3	H	N	Cold	150	1125	n	5	a	19.187	58.92	2	117	5	5	3	1	0.6	0.6	0	1
1001	c853	2010	8	156	6	AM	16.3	13.3	16.3	14.4	26.2	82	82	88	86	0	0	0.4	H	N	Cold	150	1125	n	5	a	18.14	61.56	2	117	5	5	3	1	0.6	0.6	0	1
1001	c853	2010	8	156	7	AM	20.6	16.3	20.6	18.9	26.2	59	58	82	69	0	0	1.3	H	N	Cold	150	1125	n	5	a	19.662	58.75	2	117	5	5	3	1	0.6	0.6	0	1
1001	c853	2010	8	156	8	MD	22.6	20.6	22.6	21.3	26.2	46	45	60	51	0	0	1.3	H	N	Cold	150	1125	n	5	a	20.71	56.74	2	117	5	5	3	1	0.6	0.6	0	1
1001	c853	2010	8	156	9	MD	24.6	22.6	24.7	23.9	26.2	37	36	46	40	0	0	0.9	H	N	Cold	150	1125	n	5	a	21.378	53.43	2	117	5	5	3	1	0.6	0.6	0	1
1001	c853	2010	8	156	10	MD	25.9	24.7	26.2	25.4	26.2	37	31	37	32	0	0	3.6	H	N	Cold	150	1125	n	5	a	21.664	54.68	2	117	5	5	3	1	0.6	0.6	0	1
1001	c853	2010	8	156	11	MD	25.5	24.9	25.7	25.2	26.2	37	36	40	37	0	0	3.6	H	N	Cold	150	1125	n	5	a	22.908	50.27	2	117	5	5	3	1	0.6	0.6	0	1
1001	c853	2010	8	156	12	MD	24.7	24.7	25.8	25.3	26.2	42	37	43	38	0	0	4.3	H	N	Cold	150	1125	n	5	a	23.484	49.45	2	117	5	5	3	1	0.6	0.6	0	1
1001	c853	2010	8	156	13	MD	23.4	23.4	25.1	24.2	26.2	47	38	48	44	0	0	5.2	H	N	Cold	150	1125	n	5	a	23.004	51.27	2	117	5	5	3	1	0.6	0.6	0	1
1001	c853	2010	8	156	14	MD	23.8	22.5	23.8	22.8	26.2	46	46	50	47	0	0	3.7	H	N	Cold	150	1125	n	5	a	22.717	52.44	2	117	5	5	3	1	0.6	0.6	0	1
1001	c853	2010	8	156	15	MD	24.3	23.2	24.3	23.8	26.2	39	39	46	43	0	0	4	H	N	Cold	150	1125	n	5	a	23.292	49.21	2	117	5	5	3	1	0.6	0.6	0	1
1001	c853	2010	8	156	16	PM	24.6	24.1	24.8	24.4	26.2	37	37	42	38	0	0	4.3	H	N	Cold	150	1125	n	5	a	23.388	50.25	2	117	5	5	3	1	0.6	0.6	0	1
1001	c853	2010	8	156	17	PM	23.9	23.8	24.7	24.2	26.2	48	38	48	43	0	0	3.8	H	N	Cold	150	1125	n	5	a	23.388	52.13	2	117	5	5	3	1	0.6	0.6	0	1
1001	c853	2010	8	156	18	PM	22.7	22.6	24	23.2	26.2	60	47	60	50	0	0	3.3	H	N	Cold	150	1125	n	5	a	23.581	54.95	2	117	5	5	3	1	0.6	0.6	0	1
1001	c853	2010	8	156	19	PM	20.4	20.4	22.6	21.4	26.2	78	59	78	69	0	0	1.3	H	N	Cold	150	1125	n	5	a	23.1	57.22	2	117	5	5	3	1	0.6	0.6	0	1
1001	c853	2010	8	156	20	PM	17.9	17.9	20.3	18.9	26.2	87	78	87	82	0	0	1.5	H	N	Cold	150	1125	n	5	a	23.292	60.96	2	117	5	5	3	1	0.6	0.6	0	1
1001	c853	2010	8	156	21	PM	16.7	16.7	17.8	17.1	26.2	89	85	89	87	0	0	0.8	H	N	Cold	150	1125	n	5	a	21.664	58.38	2	117	5	5	3	1	0.6	0.6	0	1
1001	c853	2010	8	156	22	PM	15.6	15.4	16.6	15.8	26.2	92	87	93	90	0	0	0.9	H	N	Cold	150	1125	n	5	a	20.519	58.03	2	117	5	5	3	1	0.6	0.6	0	1
1001	c853	2010	8	156	23	PM	15.8	14.8	15.8	15.1	26.2	97	90	97	93	0	0	1	H	N	Cold	150	1125	n	5	a	19.948	58.34	2	117	5	5	3	1	0.6	0.6	0	1
1001	c853	2010	8	157	0	AM	15.1	14.1	15.8	15	26.2	95	92	96	93	0	0	1	H	N	Cold	150	1125	n	5	a	19.662	58.63	2	117	5	5	3	1	0.6	0.6	0	1
1001	c853	2010	8	157	1	AM	14.1	14.1	15.2	14.5	27.6	92	90	95	92	0	0	0.8	H	N	Cold	150	1125	n	5	a	20.329	60.05	2	117	5	5	3	1	0.6	0.6	0	1
1001	c853	2010	8	157	2	AM	14.1	13.4	14.1	13.8	27.6	94	91	95	93	0	0	0	H	N	Cold	150	1125	n	5	a	19.853	60.36	2	117	5	5	3	1	0.6	0.6	0	1
1001	c853	2010	8	157	3	AM	13	13	14.2	13.6	27.6	93	93	95	93	0	0	0.8	H	N	Cold	150	1125	n	5	a	18.901	59.23	2	117	5	5	3	1	0.6	0.6	0	1
1001	c853	2010	8	157	4	AM	12.7	12.5	13.7	12.8	27.6	96	93	99	95	0	0	1.2	H	N	Cold	150	1125	n	5	a	19.377	60.6	2	117	5	5	3	1	0.6	0.6	0	1
1001	c853	2010	8	157	5	AM	13.1	12.5	13.2	12.8	27.6	96	96	98	96	0	0	0	H	N	Cold	150	1125	n	5	a	17.665	60.94	2	117	5	5	3	1	0.6	0.6	0	1
1001	c853	2010	8	157	6	AM	16.6	12.9	16.6	14.1	27.6	88	88	96	94	0	0	0.7	H	N	Cold	150	1125	n	5	a	18.711	63.19	2	117	5	5	3	1	0.6	0.6	0	1
1001	c853	2010	8	157	7	AM	20.9	16.7	20.9	18.9	27.6	62	61	88	72	0	0	0.8	H	N	Cold	150	1125	n	5	a	20.329	62.45	2	117	5	5	3	1	0.6	0.6	0	1
1001	c853	2010	8	157	8	MD	NA	20.9	24.2	22.8	27.6	42	42	61	47	0	0	0.3	H	N	Cold	150	1125	n	5	a	21.473	60.8	2	117	5	5	3	1	0.6	0.6	0	1
1001	c853	2010	8	157	9	MD	26.4	24.3	26.4	25.4	27.6	35	35	41	37	0	0	0.3	H	N	Cold	150	1125	n	5	a	22.046	58.71	2	117	5	5	3	1	0.6	0.6	0	1
1001	c853	2010	8	157	10	MD	26.7	26.2	26.9	26.5	27.6	34	32	36	33	0	0	2.2	H	N	Cold	150	1125	n	5	a	22.333	54.7	2	117	5	5	3	1	0.6	0.6	0	1
1001	c853	2010	8	157	11	MD	27.4	26.6	27.6	27.1	27.6	37	30	37	33	0	0	3.6	H	N	Cold	150	1125	n	5	a	23.292	52.83	2	117	5	5	3	1	0.6	0.6	0	1
1001	c853	2010	8	157	12	MD	26.4	25.9	27.5	26.4	27.6	37	37	42	38	0	0	5.1	H	N	Cold	150	1125	n	5	a	23.581	53.05	2	117	5	5	3	1	0.6	0.6	0	1
1001	c853	2010	8	157	13	MD	26	25.5	26.5	26	27.6	38	37	40	38	0	0	4.1	H	N	Cold	150	1125	n	5	a	23.581	52.16	2	117	5	5	3	1	0.6	0.6	0	1
1001	c853	2010	8	157	14	MD	26.2	25.5	26.3	25.8	27.6	39	37	41	38	0	0	5.3	H	N	Cold	150	1125	n	5	a	23.966	51.44	2	117	5	5	3	1	0.6	0.6	0	1
1001	c853	2010	8	157	15	MD	25.9	25.4	26.3	25.7	27.6	37	37	44	41	0	0	3.9	H	N	Cold	150	1125	n	5	a	24.062	52.66	2	117	5	5	3	1	0.6	0.6	0	1
1001	c853	2010	8	157	16	PM	24.4	24.4	25.8	25.1	27.6	42	37	42	39	0	0	3.6	H	N	Cold	150	1125	n	5	a	24.062	49.25	2	117	5	5	3	1	0.6	0.6	0	1
1001	c853	2010	8	157	17	PM	25	24.2	25	24.6	27.6	41	40	43	41	0	0	2	H	N	Cold	150	1125	n	5	a	23.869	50.23	2	117	5	5	3	1	0.6	0.6	0	1
1001	c853	2010	8	157	18	PM	23.4	23.3	25.2	24.1	27.6	48	39	49	45	0	0	2.4	H	N	Cold	150	1125	n	5	a	23.869	50.64	2	117	5	5	3	1	0.6	0.6	0	1
1001	c853	2010	8	157	19	PM	21.2	21.2	23.4	22.4	27.6	67	48	67	57	0	0	2.1	H	N	Cold	150	1125	n	5	a	23.966	53.39	2	117	5	5	3	1	0.6	0.6	0	1
1001	c853	2010	8	157	20	PM	19	19	21.1	19.8	27.6	76	67	77	72	0	0	0.3	H	N	Cold	150	1125	n	5	a	23.484	57.88	2	117	5	5	3	1	0.6	0.6	0	1
1001	c853	2010	8	157	21	PM	17	17	18.9	18	27.6	79	77	80	78	0	0	0.5	H	N	Cold	150	1125	n	5	a	22.333	54.56	2	117	5	5	3	1	0.6	0.6	0	1
1001	c853	2010	8	157	22	PM	16.1	16.1	17	16.6	27.6	81	78	83	80	0	0	0.8	H	N	Cold	150	1125	n	5	a	21.855	53.3	2	117	5	5	3	1	0.6	0.6	0	1
1001	c853	2010	8	157	23	PM	15.2	15.2	16	15.6	27.6	85	80	86	83	0	0	0.2	H	N	Cold	150	1125	n	5	a	21.378	52.72	2	117	5	5	3	1	0.6	0.6	0	1
1001	c853	2010	8	158	0	AM	14.7	14.5	15.2	14.7	27.6	87	85	88	86	0	0	0.8	H	N	Cold	150	1125	n	5	a	20.519	52.71	2	117	5	5	3	1	0.6	0.6	0	1
1001	c853	2010	8	158	1	AM	13.7	13.7	14.8	14.1	27.4	89	86	89	87	0	0	0.5	H	N	Cold	150	1125	n	5	a	19.853	53.55	2	117	5	5	3	1	0.6	0.6	0	1
1001	c853	2010	8	158	2	AM	13.6	13.3	14	13.5	27.4	90	89	91	89	0	0	1.7	H	N	Cold	150	1125	n	5	a	19.662	53.56	2	117	5	5	3	1	0.6	0.6	0	1
1001	c853	2010	8	158	3	AM	13.3	13.3	14	13.6	27.4	88	87	90	88	0	0	0.9	H	N	Cold	150	1125	n	5	a	20.329	55.89	2	117	5	5	3	1	0.6	0.6	0	1
1001	c853	2010	8	158	4	AM	13.4	13.2	14.2	13.6	27.4	87	85	89	86	0	0	0.5	H	N	Cold	150	1125	n	5	a	19.092	54.09	2	117	5	5	3	1	0.6	0.6	0	1
1001	c853	2010	8	158	5	AM	13.1	12.4	13.7	13	27.4	91	84	91	87	0	0	0.8	H	N	Cold	150	1125	n	5	a	19.187	54.76	2	117	5	5	3	1	0.6	0.6	0	1
1001	c853	2010	8	158	6	AM	16.5	13.1	16.5	14.6	27.4	80	80	91	87	0	0	0.8	H	N	Cold	150	1125	n	5	a	19.567	57.13	2	117	5	5	3	1	0.6	0.6	0	1
1001	c853	2010	8	158	7	AM	20.3	16.5	20.3	18.4	27.4	65	65	79	71	0	0	0.1	H	N	Cold	150	1125	n	5	a	20.996	65.14	2	117	5	5	3	1	0.6	0.6	0	1
1001	c853	2010	8	158	8	MD	22.8	20.3	22.8	21.4	27.4	52	51	64	57	0	0	0.9	H	N	Cold	150	1125	n	5	a	21.664	62.79	2	117	5	5	3	1	0.6	0.6	0	1
1001	c853	2010	8	158	9	MD	25.6	22.8	25.6	24.1	27.4	44	44	53	48	0	0	3.6	H	N	Cold	150	1125	n	5	a	22.046	60.12	2	117	5	5	3	1	0.6	0.6	0	1
1001	c853	2010	8	158	10	MD	26.9	25.2	27	26.1	27.4	43	39	46	43	0	0	3.2	H	N	Cold	150	1125	n	5	a	22.812	59.47	2	117	5	5	3	1	0.6	0.6	0	1
1001	c853	2010	8	158	11	MD	26.5	26.1	27.3	26.6	27.4	45	41	49	44	0	0	5.1	H	N	Cold	150	1125	n	5	a	23.869	57.03	2	117	5	5	3	1	0.6	0.6	0	1
1001	c853	2010	8	158	12	MD	26.1	25.8	26.8	26.2	27.4	46	44	48	45	0	0	4	H	N	Cold	150	1125	n	5	a	23.869	57.61	2	117	5	5	3	1	0.6	0.6	0	1
1001	c853	2010	8	158	13	MD	26	25.6	26.7	26	27.4	48	47	53	49	0	0	6.3	H	N	Cold	150	1125	n	5	a	24.062	59.18	2	117	5	5	3	1	0.6	0.6	0	1
1001	c853	2010	8	158	14	MD	NA	25.7	27.4	26.4	27.4	45	40	49	44	0	0	4.2	H	N	Cold	150	1125	n	5	a	24.351	53.56	2	117	5	5	3	1	0.6	0.6	0	1
1001	c853	2010	8	158	15	MD	26.1	25.9	27.1	26.4	27.4	44	40	45	43	0	0	5	H	N	Cold	150	1125	n	5	a	24.641	49.97	2	117	5	5	3	1	0.6	0.6	0	1
1001	c853	2010	8	158	16	PM	24.4	24.4	26.2	25.2	27.4	53	44	54	48	0	0	5.5	H	N	Cold	150	1125	n	5	a	24.738	53.33	2	117	5	5	3	1	0.6	0.6	0	1
1001	c853	2010	8	158	17	PM	22.7	22.7	24.4	23.6	27.4	59	53	59	54	0	0	2.4	H	N	Cold	150	1125	n	5	a	24.351	54.95	2	117	5	5	3	1	0.6	0.6	0	1
1001	c853	2010	8	158	18	PM	22.6	22.2	22.9	22.5	27.4	62	59	64	61	0	0	2.6	H	N	Cold	150	1125	n	5	a	24.351	55.82	2	117	5	5	3	1	0.6	0.6	0	1
1001	c853	2010	8	158	19	PM	21	21	22.5	21.8	27.4	71	61	71	65	0	0	1.7	H	N	Cold	150	1125	n	5	a	24.255	58.94	2	117	5	5	3	1	0.6	0.6	0	1
1001	c853	2010	8	158	20	PM	19	19	21	19.7	27.4	87	72	87	80	0	0	1.8	H	N	Cold	150	1125	n	5	a	23.677	57.71	2	117	5	5	3	1	0.6	0.6	0	1
1001	c853	2010	8	158	21	PM	17.9	17.7	19	18.3	27.4	93	87	93	90	0	0	0.8	H	N	Cold	150	1125	n	5	a	23.869	60.4	2	117	5	5	3	1	0.6	0.6	0	1
1001	c853	2010	8	158	22	PM	16.5	16.4	17.9	16.9	27.4	93	88	93	90	0	0	0.9	H	N	Cold	150	1125	n	5	a	22.046	58.17	2	117	5	5	3	1	0.6	0.6	0	1
1001	c853	2010	8	158	23	PM	15.9	15.5	16.7	16	27.4	96	92	96	93	0	0	0.9	H	N	Cold	150	1125	n	5	a	21.378	58.81	2	117	5	5	3	1	0.6	0.6	0	1
1001	c853	2010	8	159	0	AM	14.8	14.8	16	15.1	27.4	96	94	97	95	0	0	0.5	H	N	Cold	150	1125	n	3	a	20.71	60.56	2	117	5	5	3	1	0.6	0.6	0	1
1001	c853	2010	8	159	1	AM	14.6	14.3	14.8	14.5	28.5	98	95	98	96	0	1.2	0.8	H	N	Cold	150	1125	n	3	a	19.853	63.67	2	117	5	5	3	1	0.6	0.6	0	1
1001	c853	2010	8	159	2	AM	14.9	14.2	15	14.5	28.5	99	96	100	98	0	1.2	0.4	H	N	Cold	150	1125	n	3	a	19.092	65.61	2	117	5	5	3	1	0.6	0.6	0	1
1001	c853	2010	8	159	3	AM	15.4	14.8	16	15.4	28.5	96	96	100	98	0	1.2	1.3	H	N	Cold	150	1125	n	3	a	18.711	65.78	2	117	5	5	3	1	0.6	0.6	0	1
1001	c853	2010	8	159	4	AM	14.6	14.6	15.7	15	28.5	97	95	98	96	0	1.2	1.4	H	N	Cold	150	1125	n	3	a	20.615	63.1	2	117	5	5	3	1	0.6	0.6	0	1
1001	c853	2010	8	159	5	AM	14.5	14.2	15	14.6	28.5	97	96	98	96	0	1.2	0.6	H	N	Cold	150	1125	n	3	a	20.138	60.89	2	117	5	5	3	1	0.6	0.6	0	1
1001	c853	2010	8	159	6	AM	17.1	14.6	17.1	15.7	28.5	88	88	97	93	0	1.2	0.7	H	N	Cold	150	1125	n	3	a	20.996	62.38	2	117	5	5	3	1	0.6	0.6	0	1
1001	c853	2010	8	159	7	AM	NA	17.2	21	19	28.5	69	69	88	79	0	1.2	0.5	H	N	Cold	150	1125	n	3	a	21.473	62.35	2	117	5	5	3	1	0.6	0.6	0	1
1001	c853	2010	8	159	8	MD	22.8	21.1	22.8	21.8	28.5	57	57	69	61	0	1.2	1.6	H	N	Cold	150	1125	n	3	a	22.046	63.38	2	117	5	5	3	1	0.6	0.6	0	1
1001	c853	2010	8	159	9	MD	24.7	22.8	24.7	23.6	28.5	48	48	57	53	0	1.2	1.7	H	N	Cold	150	1125	n	3	a	22.238	62.19	2	117	5	5	3	1	0.6	0.6	0	1
1001	c853	2010	8	159	10	MD	26.8	24.7	26.9	25.6	28.5	41	41	48	44	0	1.2	0.4	H	N	Cold	150	1125	n	3	a	23.677	59.34	2	117	5	5	3	1	0.6	0.6	0	1
1001	c853	2010	8	159	11	MD	27.8	26.7	27.8	27.3	28.5	39	39	43	40	0	1.2	1.7	H	N	Cold	150	1125	n	3	a	24.351	56.97	2	117	5	5	3	1	0.6	0.6	0	1
1001	c853	2010	8	159	12	MD	27.8	27.7	28.5	28	28.5	38	37	39	37	0	1.2	3.6	H	N	Cold	150	1125	n	3	a	25.028	51.6	2	117	5	5	3	1	0.6	0.6	0	1
1001	c853	2010	8	159	13	MD	27.3	27.1	27.9	27.4	28.5	39	37	41	39	0	1.2	2.4	H	N	Cold	150	1125	n	3	a	24.835	51.91	2	117	5	5	3	1	0.6	0.6	0	1
1001	c853	2010	8	159	14	MD	27.6	26.9	27.8	27.3	28.5	33	33	39	36	0	1.2	3.8	H	N	Cold	150	1125	n	3	a	25.416	46.19	2	117	5	5	3	1	0.6	0.6	0	1
1001	c853	2010	8	159	15	MD	27.5	26.7	27.7	27.1	28.5	34	33	37	35	0	1.2	3.6	H	N	Cold	150	1125	n	3	a	25.416	45.54	2	117	5	5	3	1	0.6	0.6	0	1
1001	c853	2010	8	159	16	PM	27.8	27.2	27.9	27.6	28.5	33	32	34	33	0	1.2	3.1	H	N	Cold	150	1125	n	3	a	25.708	46.61	2	117	5	5	3	1	0.6	0.6	0	1
1001	c853	2010	8	159	17	PM	27.7	27.7	28.1	27.9	28.5	35	31	35	32	0	1.2	3.8	H	N	Cold	150	1125	n	3	a	25.416	46.99	2	117	5	5	3	1	0.6	0.6	0	1
1001	c853	2010	8	159	18	PM	25.4	25.4	27.6	26.3	28.5	47	34	47	40	0	1.2	3.4	H	N	Cold	150	1125	n	3	a	25.222	52.79	2	117	5	5	3	1	0.6	0.6	0	1
1001	c853	2010	8	159	19	PM	23.4	23.4	25.3	24.5	28.5	58	46	60	52	0	1.2	0.7	H	N	Cold	150	1125	n	3	a	25.028	55.13	2	117	5	5	3	1	0.6	0.6	0	1
1001	c853	2010	8	159	20	PM	21.1	21.1	23.4	22	28.5	70	56	70	63	1.2	1.2	0.8	H	N	Cold	150	1125	n	3	a	24.448	56.89	2	117	5	5	3	1	0.6	0.6	0	1
1001	c853	2010	8	159	21	PM	NA	18.7	21.1	19.7	28.5	72	67	72	69	0	1.2	0.8	H	N	Cold	150	1125	n	3	a	24.641	53.95	2	117	5	5	3	1	0.6	0.6	0	1
1001	c853	2010	8	159	22	PM	17.9	17.9	18.6	18.1	28.5	74	71	75	72	0	1.2	1.1	H	N	Cold	150	1125	n	3	a	23.1	53.94	2	117	5	5	3	1	0.6	0.6	0	1
1001	c853	2010	8	159	23	PM	17.5	17.4	17.9	17.5	28.5	78	74	79	77	0	1.2	0.8	H	N	Cold	150	1125	n	3	a	21.855	56.87	2	117	5	5	3	1	0.6	0.6	0	1
1001	c853	2010	8	160	0	AM	16.6	16.5	17.9	17	28.5	80	77	81	78	0	1.2	1	H	N	Cold	150	1125	n	3	a	22.525	58.23	2	117	5	5	3	1	0.6	0.6	0	1
1001	c853	2010	8	160	1	AM	16.8	16.2	17.2	16.6	31.6	79	78	82	80	0	0.2	1.8	H	N	Cold	150	1125	n	3	a	21.951	55.81	2	117	5	5	3	1	0.6	0.6	0	1
1001	c853	2010	8	160	2	AM	15.7	15.7	17.5	16.6	31.6	80	77	83	80	0	0.2	0.8	H	N	Cold	150	1125	n	3	a	21.282	58.59	2	117	5	5	3	1	0.6	0.6	0	1
1001	c853	2010	8	160	3	AM	15.3	14.5	15.6	14.9	31.6	85	80	87	84	0	0.2	0.9	H	N	Cold	150	1125	n	3	a	22.429	57.78	2	117	5	5	3	1	0.6	0.6	0	1
1001	c853	2010	8	160	4	AM	14.6	14.6	15.6	15	31.6	86	84	88	85	0	0.2	1	H	N	Cold	150	1125	n	3	a	20.424	57.55	2	117	5	5	3	1	0.6	0.6	0	1
1001	c853	2010	8	160	5	AM	15.2	14.2	15.3	14.7	31.6	87	86	90	87	0	0.2	1.4	H	N	Cold	150	1125	n	3	a	20.996	56.31	2	117	5	5	3	1	0.6	0.6	0	1
1001	c853	2010	8	160	6	AM	19.6	15	19.6	16.9	31.6	74	74	87	82	0	0.2	1.5	H	N	Cold	150	1125	n	3	a	21.855	58.87	2	117	5	5	3	1	0.6	0.6	0	1
1001	c853	2010	8	160	7	AM	26.1	19.7	26.1	22.7	31.6	48	48	73	61	0	0.2	0.4	H	N	Cold	150	1125	n	3	a	23.1	56.89	2	117	5	5	3	1	0.6	0.6	0	1
1001	c853	2010	8	160	8	MD	27.3	26.1	27.3	26.7	31.6	40	40	48	42	0	0.2	4.1	H	N	Cold	150	1125	n	3	a	23.966	55.05	2	117	5	5	3	1	0.6	0.6	0	1
1001	c853	2010	8	160	9	MD	NA	27.3	29	28	31.6	37	37	42	38	0	0.2	2.3	H	N	Cold	150	1125	n	3	a	25.028	49.34	2	117	5	5	3	1	0.6	0.6	0	1
1001	c853	2010	8	160	10	MD	31	29.1	31.1	30.1	31.6	27	27	37	31	0	0.2	3.3	H	N	Cold	150	1125	n	3	a	25.902	46.35	2	117	5	5	3	1	0.6	0.6	0	1
1001	c853	2010	8	160	11	MD	29.6	29.6	31.6	30.8	31.6	37	27	37	29	0	0.2	4.9	H	N	Cold	150	1125	n	3	a	26.292	48.34	2	117	5	5	3	1	0.6	0.6	0	1
1001	c853	2010	8	160	12	MD	29.6	28.9	29.9	29.4	31.6	39	36	42	38	0	0.2	4.8	H	N	Cold	150	1125	n	3	a	26.977	49.29	2	117	5	5	3	1	0.6	0.6	0	1
1001	c853	2010	8	160	13	MD	28.9	28.9	30.2	29.5	31.6	42	37	43	39	0	0.2	5.4	H	N	Cold	150	1125	n	3	a	27.468	47.83	2	117	5	5	3	1	0.6	0.6	0	1
1001	c853	2010	8	160	14	MD	27.6	27.5	28.9	27.9	31.6	43	40	45	42	0	0.2	5.1	H	N	Cold	150	1125	n	3	a	27.272	49.64	2	117	5	5	3	1	0.6	0.6	0	1
1001	c853	2010	8	160	15	MD	27.9	27.4	28.1	27.7	31.6	42	41	44	42	0	0.2	1.6	H	N	Cold	150	1125	n	3	a	27.468	49.9	2	117	5	5	3	1	0.6	0.6	0	1
1001	c853	2010	8	160	16	PM	28.8	27.8	28.8	28.3	31.6	37	37	43	38	0	0.2	2.1	H	N	Cold	150	1125	n	3	a	27.468	49.94	2	117	5	5	3	1	0.6	0.6	0	1
1001	c853	2010	8	160	17	PM	28.7	28.7	29.1	28.8	31.6	37	37	38	37	0	0.2	3	H	N	Cold	150	1125	n	3	a	27.567	48.53	2	117	5	5	3	1	0.6	0.6	0	1
1001	c853	2010	8	160	18	PM	27.4	27.4	28.8	28.1	31.6	41	37	42	38	0	0.2	2.8	H	N	Cold	150	1125	n	3	a	27.075	49.31	2	117	5	5	3	1	0.6	0.6	0	1
1001	c853	2010	8	160	19	PM	26.7	26.7	27.4	27.1	31.6	45	41	45	42	0	0.2	0.6	H	N	Cold	150	1125	n	3	a	26.195	49.13	2	117	5	5	3	1	0.6	0.6	0	1
1001	c853	2010	8	160	20	PM	24.7	24.7	26.7	25.4	31.6	50	45	50	48	0.2	0.2	1.3	H	N	Cold	150	1125	n	3	a	25.708	48.29	2	117	5	5	3	1	0.6	0.6	0	1
1001	c853	2010	8	160	21	PM	23.1	23	24.6	23.7	31.6	54	50	55	52	0	0.2	0	H	N	Cold	150	1125	n	3	a	24.545	49.59	2	117	5	5	3	1	0.6	0.6	0	1
1001	c853	2010	8	160	22	PM	21.1	21.1	23.1	21.9	31.6	60	54	60	57	0	0.2	1.3	H	N	Cold	150	1125	n	3	a	24.158	51.8	2	117	5	5	3	1	0.6	0.6	0	1
1001	c853	2010	8	160	23	PM	19.8	19.8	21.6	20.9	31.6	64	59	65	61	0	0.2	0.8	H	N	Cold	150	1125	n	3	a	23.966	51.73	2	117	5	5	3	1	0.6	0.6	0	1
1001	c853	2010	8	161	0	AM	18.7	18.7	19.6	19.3	31.6	70	64	70	67	0	0.2	1.3	H	N	Cold	150	1125	n	3	b	24.255	51.12	2	117	5	5	3	1	0.6	0.6	0	1
1001	c853	2010	8	161	1	AM	18.4	17.5	20.5	18.7	31.5	69	64	74	68	0	0	0.8	H	N	Cold	150	1125	n	3	b	23.581	50.65	2	117	5	5	3	1	0.6	0.6	0	1
1001	c853	2010	8	161	2	AM	18.7	18.3	20.2	19.3	31.5	66	61	70	64	0	0	1.1	H	N	Cold	150	1125	n	3	b	23.773	52.07	2	117	5	5	3	1	0.6	0.6	0	1
1001	c853	2010	8	161	3	AM	17.9	17.9	18.9	18.3	31.5	69	65	69	66	0	0	0	H	N	Cold	150	1125	n	3	b	23.388	48.87	2	117	5	5	3	1	0.6	0.6	0	1
1001	c853	2010	8	161	4	AM	16.2	16.2	17.9	17	31.5	73	69	74	71	0	0	1.3	H	N	Cold	150	1125	n	3	b	23.966	51.6	2	117	5	5	3	1	0.6	0.6	0	1
1001	c853	2010	8	161	5	AM	15.7	15.4	16.2	15.6	31.5	77	74	78	76	0	0	1.3	H	N	Cold	150	1125	n	3	b	23.677	53.74	2	117	5	5	3	1	0.6	0.6	0	1
1001	c853	2010	8	161	6	AM	20.1	15.7	20.1	17.3	31.5	62	62	79	72	0	0	0.9	H	N	Cold	150	1125	n	3	b	23.581	50.04	2	117	5	5	3	1	0.6	0.6	0	1
1001	c853	2010	8	161	7	AM	25.6	20.2	25.6	23	31.5	37	37	62	50	0	0	0.4	H	N	Cold	150	1125	n	3	b	24.062	45.81	2	117	5	5	3	1	0.6	0.6	0	1
1001	c853	2010	8	161	8	MD	28.1	25.6	28.1	27.3	31.5	29	28	37	30	0	0	2.8	H	N	Cold	150	1125	n	3	b	24.931	43.28	2	117	5	5	3	1	0.6	0.6	0	1
1001	c853	2010	8	161	9	MD	29.3	28	29.6	29	31.5	26	24	31	26	0	0	2.6	H	N	Cold	150	1125	n	3	b	26	39.05	2	117	5	5	3	1	0.6	0.6	0	1
1001	c853	2010	8	161	10	MD	31.4	29.3	31.5	30.4	31.5	26	20	27	23	0	0	3	H	N	Cold	150	1125	n	3	b	26.683	37.45	2	117	5	5	3	1	0.6	0.6	0	1
1001	c853	2010	8	161	11	MD	30.1	28.9	31.2	29.6	31.5	34	27	34	31	0	0	3.5	H	N	Cold	150	1125	n	3	b	27.272	40.5	2	117	5	5	3	1	0.6	0.6	0	1
1001	c853	2010	8	161	12	MD	31.2	29.5	31.3	30.1	31.5	31	30	37	34	0	0	4.2	H	N	Cold	150	1125	n	3	b	28.06	45.41	2	117	5	5	3	1	0.6	0.6	0	1
1001	c853	2010	8	161	13	MD	29.7	29.6	31.4	30.4	31.5	32	29	33	31	0	0	5.6	H	N	Cold	150	1125	n	3	b	28.06	41.74	2	117	5	5	3	1	0.6	0.6	0	1
1001	c853	2010	8	161	14	MD	28.7	28.4	29.9	29	31.5	31	29	32	30	0	0	6.6	H	N	Cold	150	1125	n	3	b	28.258	38.56	2	117	5	5	3	1	0.6	0.6	0	1
1001	c853	2010	8	161	15	MD	28	27.9	28.8	28.3	31.5	33	29	33	31	0	0	4.1	H	N	Cold	150	1125	n	3	b	27.764	39.32	2	117	5	5	3	1	0.6	0.6	0	1
1001	c853	2010	8	161	16	PM	28	27.9	28.6	28.2	31.5	32	31	33	31	0	0	5.5	H	N	Cold	150	1125	n	3	b	28.258	38.81	2	117	5	5	3	1	0.6	0.6	0	1
1001	c853	2010	8	161	17	PM	28.3	28	28.5	28.2	31.5	31	29	33	30	0	0	2.8	H	N	Cold	150	1125	n	3	b	28.357	39.46	2	117	5	5	3	1	0.6	0.6	0	1
1001	c853	2010	8	161	18	PM	27.5	27.5	28.3	27.9	31.5	34	31	34	31	0	0	2	H	N	Cold	150	1125	n	3	b	28.06	40.31	2	117	5	5	3	1	0.6	0.6	0	1
1001	c853	2010	8	161	19	PM	26.1	26.1	27.5	27	31.5	37	33	37	35	0	0	2.2	H	N	Cold	150	1125	n	3	b	27.862	40.55	2	117	5	5	3	1	0.6	0.6	0	1
1001	c853	2010	8	161	20	PM	24.2	24.1	26	24.8	31.5	43	37	43	40	0	0	1.4	H	N	Cold	150	1125	n	3	b	26.585	47.69	2	117	5	5	3	1	0.6	0.6	0	1
1001	c853	2010	8	161	21	PM	21.8	21.8	24.4	23	31.5	50	42	50	45	0	0	0.6	H	N	Cold	150	1125	n	3	b	26	52.15	2	117	5	5	3	1	0.6	0.6	0	1
1001	c853	2010	8	161	22	PM	20.4	20.4	21.6	20.9	31.5	56	49	56	52	0	0	1.1	H	N	Cold	150	1125	n	3	b	25.902	52.35	2	117	5	5	3	1	0.6	0.6	0	1
1001	c853	2010	8	161	23	PM	19	18.7	20.3	19.2	31.5	63	56	65	60	0	0	0.8	H	N	Cold	150	1125	n	3	b	24.738	58.7	2	117	5	5	3	1	0.6	0.6	0	1
1001	c853	2010	8	162	0	AM	17.8	17.8	18.9	18.2	31.5	70	64	71	67	0	0	1.4	H	N	Cold	150	1125	n	3	b	24.448	54.34	2	117	5	5	3	1	0.6	0.6	0	1
1001	c853	2010	8	162	1	AM	17.3	17.2	18.3	17.5	32.6	75	68	75	71	0	0	1.3	H	N	Cold	150	1125	n	3	b	23.388	53.1	2	117	5	5	3	1	0.6	0.6	0	1
1001	c853	2010	8	162	2	AM	17.6	17	17.7	17.3	32.6	73	73	76	74	0	0	0.3	H	N	Cold	150	1125	n	3	b	22.525	50.9	2	117	5	5	3	1	0.6	0.6	0	1
1001	c853	2010	8	162	3	AM	16.5	16.4	18.5	17.3	32.6	76	70	78	74	0	0	0.8	H	N	Cold	150	1125	n	3	b	22.429	51.86	2	117	5	5	3	1	0.6	0.6	0	1
1001	c853	2010	8	162	4	AM	16.8	16.2	17	16.6	32.6	72	72	78	74	0	0	1.8	H	N	Cold	150	1125	n	3	b	23.196	50.3	2	117	5	5	3	1	0.6	0.6	0	1
1001	c853	2010	8	162	5	AM	17.3	16.5	17.3	16.8	32.6	72	69	73	70	0	0	0.9	H	N	Cold	150	1125	n	3	b	21.76	49.3	2	117	5	5	3	1	0.6	0.6	0	1
1001	c853	2010	8	162	6	AM	20.1	16.8	20.1	17.7	32.6	61	61	72	67	0	0	2.3	H	N	Cold	150	1125	n	3	b	22.046	48.83	2	117	5	5	3	1	0.6	0.6	0	1
1001	c853	2010	8	162	7	AM	23.7	20.1	23.7	21.9	32.6	42	42	60	51	0	0	0.2	H	N	Cold	150	1125	n	3	b	23.869	50.45	2	117	5	5	3	1	0.6	0.6	0	1
1001	c853	2010	8	162	8	MD	28.3	23.8	28.3	26.3	32.6	25	25	42	33	0	0	0.2	H	N	Cold	150	1125	n	3	b	25.125	38.39	2	117	5	5	3	1	0.6	0.6	0	1
1001	c853	2010	8	162	9	MD	30.3	28.4	30.4	29.7	32.6	21	21	26	21	0	0	1	H	N	Cold	150	1125	n	3	b	25.319	42.8	2	117	5	5	3	1	0.6	0.6	0	1
1001	c853	2010	8	162	10	MD	32.2	30.2	32.2	31.1	32.6	18	17	21	18	0	0	0.8	H	N	Cold	150	1125	n	3	b	25.902	41.44	2	117	5	5	3	1	0.6	0.6	0	1
1001	c853	2010	8	162	11	MD	32.2	31.9	32.6	32.2	32.6	21	17	21	19	0	0	4.3	H	N	Cold	150	1125	n	3	b	27.764	35.63	2	117	5	5	3	1	0.6	0.6	0	1
1001	c853	2010	8	162	12	MD	31.2	30.7	32.2	31.2	32.6	23	20	25	23	0	0	5.8	H	N	Cold	150	1125	n	3	b	28.655	32.79	2	117	5	5	3	1	0.6	0.6	0	1
1001	c853	2010	8	162	13	MD	31.9	31	32.2	31.7	32.6	23	21	25	22	0	0	5.5	H	N	Cold	150	1125	n	3	b	29.053	33.42	2	117	5	5	3	1	0.6	0.6	0	1
1001	c853	2010	8	162	14	MD	31	31	32.3	31.8	32.6	24	22	25	23	0	0	4.7	H	N	Cold	150	1125	n	3	b	29.352	34.8	2	117	5	5	3	1	0.6	0.6	0	1
1001	c853	2010	8	162	15	MD	30.8	30.2	31.3	30.7	32.6	22	22	25	23	0	0	3.9	H	N	Cold	150	1125	n	3	b	29.352	30.2	2	117	5	5	3	1	0.6	0.6	0	1
1001	c853	2010	8	162	16	PM	29.3	29.2	30.9	30.1	32.6	23	20	24	22	0	0	5.9	H	N	Cold	150	1125	n	3	b	29.152	30.47	2	117	5	5	3	1	0.6	0.6	0	1
1001	c853	2010	8	162	17	PM	26.9	26.9	29.3	27.9	32.6	25	22	27	24	0	0	4.3	H	N	Cold	150	1125	n	3	b	28.159	31.57	2	117	5	5	3	1	0.6	0.6	0	1
1001	c853	2010	8	162	18	PM	27.1	26.7	27.1	26.8	32.6	25	25	26	25	0	0	1.3	H	N	Cold	150	1125	n	3	b	28.06	32.07	2	117	5	5	3	1	0.6	0.6	0	1
1001	c853	2010	8	162	19	PM	26.4	26.4	27.3	26.9	32.6	26	25	26	25	0	0	1.3	H	N	Cold	150	1125	n	3	b	27.862	33.87	2	117	5	5	3	1	0.6	0.6	0	1
1001	c853	2010	8	162	20	PM	24.3	24.3	26.3	25	32.6	29	25	30	28	0	0	1.6	H	N	Cold	150	1125	n	3	b	26.977	29.68	2	117	5	5	3	1	0.6	0.6	0	1
1001	c853	2010	8	162	21	PM	23.5	23.1	24.3	23.5	32.6	32	29	33	31	0	0	2	H	N	Cold	150	1125	n	3	b	26.683	32.27	2	117	5	5	3	1	0.6	0.6	0	1
1001	c853	2010	8	162	22	PM	22.4	22.4	23.9	23.3	32.6	37	32	37	34	0	0	0.8	H	N	Cold	150	1125	n	3	b	24.931	34.58	2	117	5	5	3	1	0.6	0.6	0	1
1001	c853	2010	8	162	23	PM	20.5	20.5	22.4	21.5	32.6	44	37	45	40	0	0	0.9	H	N	Cold	150	1125	n	3	b	24.158	35.65	2	117	5	5	3	1	0.6	0.6	0	1
1001	c853	2010	8	163	0	AM	19.1	19.1	20.4	19.5	32.6	51	44	51	48	0	0	0.4	H	N	Cold	150	1125	n	3	b	23.581	36.79	2	117	5	5	3	1	0.6	0.6	0	1
1001	c853	2010	8	163	1	AM	18.8	18.2	19.3	18.7	33.2	51	51	53	52	0	0.2	1.5	H	N	Cold	150	1125	n	3	b	23.869	38.04	2	117	5	5	3	1	0.6	0.6	0	1
1001	c853	2010	8	163	2	AM	19.1	18.8	19.5	19.1	33.2	54	51	56	52	0	0.2	1.3	H	N	Cold	150	1125	n	3	b	23.484	39.66	2	117	5	5	3	1	0.6	0.6	0	1
1001	c853	2010	8	163	3	AM	18.3	18.3	19	18.7	33.2	54	54	58	55	0	0.2	0.9	H	N	Cold	150	1125	n	3	b	22.046	40.43	2	117	5	5	3	1	0.6	0.6	0	1
1001	c853	2010	8	163	4	AM	18.3	17.8	18.7	18.1	33.2	54	54	60	55	0	0.2	0.4	H	N	Cold	150	1125	n	3	b	21.664	41.75	2	117	5	5	3	1	0.6	0.6	0	1
1001	c853	2010	8	163	5	AM	18.1	17.7	18.6	18.1	33.2	58	54	61	57	0	0.2	0.7	H	N	Cold	150	1125	n	3	b	21.855	42.12	2	117	5	5	3	1	0.6	0.6	0	1
1001	c853	2010	8	163	6	AM	19.8	17.7	19.8	18.4	33.2	56	56	59	57	0	0.2	0.8	H	N	Cold	150	1125	n	3	b	22.142	45.05	2	117	5	5	3	1	0.6	0.6	0	1
1001	c853	2010	8	163	7	AM	25.5	19.9	25.5	23	33.2	39	38	56	45	0	0.2	0.8	H	N	Cold	150	1125	n	3	b	24.545	42.87	2	117	5	5	3	1	0.6	0.6	0	1
1001	c853	2010	8	163	8	MD	28.4	25.5	28.4	26.7	33.2	32	32	41	36	0	0.2	0.2	H	N	Cold	150	1125	n	3	b	25.513	41.07	2	117	5	5	3	1	0.6	0.6	0	1
1001	c853	2010	8	163	9	MD	32.1	28.4	32.2	30.6	33.2	20	20	32	25	0	0.2	1.8	H	N	Cold	150	1125	n	3	b	26.195	38.49	2	117	5	5	3	1	0.6	0.6	0	1
1001	c853	2010	8	163	10	MD	32.5	32.2	32.9	32.5	33.2	22	16	22	18	0	0.2	4.4	H	N	Cold	150	1125	n	3	b	27.272	36.01	2	117	5	5	3	1	0.6	0.6	0	1
1001	c853	2010	8	163	11	MD	31.8	30.9	32.4	31.5	33.2	23	22	26	24	0	0.2	4.3	H	N	Cold	150	1125	n	3	b	28.456	33.9	2	117	5	5	3	1	0.6	0.6	0	1
1001	c853	2010	8	163	12	MD	33	31.7	33.2	32.3	33.2	20	19	24	21	0	0.2	3.7	H	N	Cold	150	1125	n	3	b	29.352	31.43	2	117	5	5	3	1	0.6	0.6	0	1
1001	c853	2010	8	163	13	MD	32.4	32.2	33.2	32.6	33.2	24	19	24	20	0	0.2	3.5	H	N	Cold	150	1125	n	3	b	29.452	34.19	2	117	5	5	3	1	0.6	0.6	0	1
1001	c853	2010	8	163	14	MD	31.5	31	32.7	31.7	33.2	26	21	26	23	0	0.2	4.3	H	N	Cold	150	1125	n	3	b	29.552	35.31	2	117	5	5	3	1	0.6	0.6	0	1
1001	c853	2010	8	163	15	MD	31	30.3	31.3	30.8	33.2	28	24	29	26	0	0.2	3.6	H	N	Cold	150	1125	n	3	b	29.452	36.54	2	117	5	5	3	1	0.6	0.6	0	1
1001	c853	2010	8	163	16	PM	31.1	30.7	31.2	30.9	33.2	30	28	31	29	0	0.2	3.8	H	N	Cold	150	1125	n	3	b	28.853	39.63	2	117	5	5	3	1	0.6	0.6	0	1
1001	c853	2010	8	163	17	PM	30.5	30.4	31.3	30.9	33.2	31	28	31	30	0	0.2	2.7	H	N	Cold	150	1125	n	3	b	29.853	34.19	2	117	5	5	3	1	0.6	0.6	0	1
1001	c853	2010	8	163	18	PM	28.9	28.9	30.4	29.6	33.2	33	30	33	31	0	0.2	3.1	H	N	Cold	150	1125	n	3	b	29.552	35.82	2	117	5	5	3	1	0.6	0.6	0	1
1001	c853	2010	8	163	19	PM	27.2	27.2	28.8	27.8	33.2	35	33	37	35	0	0.2	1.9	H	N	Cold	150	1125	n	3	b	28.953	39.26	2	117	5	5	3	1	0.6	0.6	0	1
1001	c853	2010	8	163	20	PM	23.7	23.6	27.1	25.2	33.2	44	36	45	39	0	0.2	1.3	H	N	Cold	150	1125	n	3	b	28.159	43.5	2	117	5	5	3	1	0.6	0.6	0	1
1001	c853	2010	8	163	21	PM	23.2	23	24	23.5	33.2	46	44	47	45	0.2	0.2	0.9	H	N	Cold	150	1125	n	3	b	27.665	39.87	2	117	5	5	3	1	0.6	0.6	0	1
1001	c853	2010	8	163	22	PM	21.6	21.6	23.2	22.6	33.2	51	46	51	47	0	0.2	0.9	H	N	Cold	150	1125	n	3	b	26.879	37.43	2	117	5	5	3	1	0.6	0.6	0	1
1001	c853	2010	8	163	23	PM	20.4	20.3	21.5	20.9	33.2	56	49	56	52	0	0.2	1.8	H	N	Cold	150	1125	n	3	b	25.028	40.35	2	117	5	5	3	1	0.6	0.6	0	1
1001	c853	2010	8	164	0	AM	20.6	20.1	21.3	20.6	33.2	55	52	57	54	0	0.2	1.3	H	N	Cold	150	1125	n	3	b	24.448	41.01	2	117	5	5	3	1	0.6	0.6	0	1
1001	c853	2010	8	164	1	AM	19.2	19	20.6	19.3	32	57	53	59	57	0	0	0.9	H	N	Cold	150	1125	n	3	b	23.966	40.33	2	117	5	5	3	1	0.6	0.6	0	1
1001	c853	2010	8	164	2	AM	19.3	19	19.5	19.2	32	56	55	58	56	0	0	1.4	H	N	Cold	150	1125	n	3	b	23.292	40.09	2	117	5	5	3	1	0.6	0.6	0	1
1001	c853	2010	8	164	3	AM	18.2	18.2	19.6	19.1	32	57	55	57	56	0	0	0.9	H	N	Cold	150	1125	n	3	b	22.908	41.04	2	117	5	5	3	1	0.6	0.6	0	1
1001	c853	2010	8	164	4	AM	17.6	17.1	18.2	17.6	32	62	57	65	60	0	0	1.8	H	N	Cold	150	1125	n	3	b	23.677	41.45	2	117	5	5	3	1	0.6	0.6	0	1
1001	c853	2010	8	164	5	AM	18	17.6	18.1	17.8	32	58	58	62	59	0	0	0.7	H	N	Cold	150	1125	n	3	b	22.046	41.23	2	117	5	5	3	1	0.6	0.6	0	1
1001	c853	2010	8	164	6	AM	21.2	18	21.2	19.1	32	50	50	60	55	0	0	2.4	H	N	Cold	150	1125	n	3	b	23.581	40.56	2	117	5	5	3	1	0.6	0.6	0	1
1001	c853	2010	8	164	7	AM	25.4	21.2	25.4	23.2	32	35	35	50	43	0	0	0	H	N	Cold	150	1125	n	3	b	24.931	44.45	2	117	5	5	3	1	0.6	0.6	0	1
1001	c853	2010	8	164	8	MD	30.2	25.5	30.2	28	32	22	22	35	28	0	0	1.8	H	N	Cold	150	1125	n	3	b	25.805	39.91	2	117	5	5	3	1	0.6	0.6	0	1
1001	c853	2010	8	164	9	MD	31.8	30.2	31.8	30.9	32	22	20	23	21	0	0	2.7	H	N	Cold	150	1125	n	3	b	26.39	39.1	2	117	5	5	3	1	0.6	0.6	0	1
1001	c853	2010	8	164	10	MD	31.6	31.2	32	31.5	32	28	21	29	26	0	0	2.6	H	N	Cold	150	1125	n	3	b	26.879	41.56	2	117	5	5	3	1	0.6	0.6	0	1
1001	c853	2010	8	164	11	MD	31	30.7	32	31.4	32	31	27	32	28	0	0	4.9	H	N	Cold	150	1125	n	3	b	28.159	42.72	2	117	5	5	3	1	0.6	0.6	0	1
1001	c853	2010	8	164	12	MD	31.1	30.4	31.3	30.8	32	35	31	37	33	0	0	3.5	H	N	Cold	150	1125	n	3	b	28.754	43.55	2	117	5	5	3	1	0.6	0.6	0	1
1001	c853	2010	8	164	13	MD	29.9	29.9	32	31.2	32	42	32	42	34	0	0	6.7	H	N	Cold	150	1125	n	3	b	29.252	44.53	2	117	5	5	3	1	0.6	0.6	0	1
1001	c853	2010	8	164	14	MD	28.2	27.6	29.8	28.5	32	49	42	50	46	0	0	2.3	H	N	Cold	150	1125	n	3	b	28.655	48.16	2	117	5	5	3	1	0.6	0.6	0	1
1001	c853	2010	8	164	15	MD	28.4	28	28.9	28.4	32	49	46	51	48	0	0	2.3	H	N	Cold	150	1125	n	3	b	29.053	49.51	2	117	5	5	3	1	0.6	0.6	0	1
1001	c853	2010	8	164	16	PM	26.3	26.1	28.3	27.1	32	63	49	63	56	0	0	3	H	N	Cold	150	1125	n	3	b	28.655	53.86	2	117	5	5	3	1	0.6	0.6	0	1
1001	c853	2010	8	164	17	PM	26.4	26.3	26.5	26.3	32	61	60	63	61	0	0	1.7	H	N	Cold	150	1125	n	3	b	28.456	54.8	2	117	5	5	3	1	0.6	0.6	0	1
1001	c853	2010	8	164	18	PM	26.7	26.3	26.8	26.5	32	60	60	62	61	0	0	1	H	N	Cold	150	1125	n	3	b	28.258	55.12	2	117	5	5	3	1	0.6	0.6	0	1
1001	c853	2010	8	164	19	PM	26.6	26.6	26.8	26.7	32	61	59	61	59	0	0	0.4	H	N	Cold	150	1125	n	3	b	28.159	53	2	117	5	5	3	1	0.6	0.6	0	1
1001	c853	2010	8	164	20	PM	25	25	26.5	25.7	32	64	59	64	61	0	0	0.8	H	N	Cold	150	1125	n	3	b	27.961	54.34	2	117	5	5	3	1	0.6	0.6	0	1
1001	c853	2010	8	164	21	PM	24	24	24.9	24.5	32	72	64	72	66	0	0	1.2	H	N	Cold	150	1125	n	3	b	27.862	59.07	2	117	5	5	3	1	0.6	0.6	0	1
1001	c853	2010	8	164	22	PM	NA	23.1	24	23.4	32	74	73	78	76	0	0	0.8	H	N	Cold	150	1125	n	3	b	27.37	59.62	2	117	5	5	3	1	0.6	0.6	0	1
1001	c853	2010	8	164	23	PM	23	22.7	23.1	22.9	32	75	74	78	75	0	0	0.3	H	N	Cold	150	1125	n	3	b	25.416	61.92	2	117	5	5	3	1	0.6	0.6	0	1
1001	c853	2010	8	165	0	AM	22.8	22.7	23.2	22.9	32	72	70	75	72	0	0	1.8	H	N	Cold	150	1125	n	3	b	26.292	54.4	2	117	5	5	3	1	0.6	0.6	0	1
1001	c853	2010	8	165	1	AM	23	22.8	23.7	23.2	32.8	84	70	85	80	0	0	0.6	H	N	Cold	150	1125	n	3	b	26.879	60.02	2	117	5	5	3	1	0.6	0.6	0	1
1001	c853	2010	8	165	2	AM	22.2	22.2	23.1	22.7	32.8	85	82	85	83	0	0	0.8	H	N	Cold	150	1125	n	3	b	26.292	61.9	2	117	5	5	3	1	0.6	0.6	0	1
1001	c853	2010	8	165	3	AM	21.6	21.5	22.1	21.8	32.8	87	86	87	86	0	0	0.8	H	N	Cold	150	1125	n	3	b	26.585	62.54	2	117	5	5	3	1	0.6	0.6	0	1
1001	c853	2010	8	165	4	AM	22.3	21.6	22.3	21.8	32.8	84	84	87	85	0	0	0.4	H	N	Cold	150	1125	n	3	b	24.835	64.9	2	117	5	5	3	1	0.6	0.6	0	1
1001	c853	2010	8	165	5	AM	22.8	22.3	22.9	22.5	32.8	78	78	85	81	0	0	0.2	H	N	Cold	150	1125	n	3	b	25.61	63.47	2	117	5	5	3	1	0.6	0.6	0	1
1001	c853	2010	8	165	6	AM	23.5	22.8	23.5	22.9	32.8	73	73	77	75	0	0	1.9	H	N	Cold	150	1125	n	3	b	25.416	61.92	2	117	5	5	3	1	0.6	0.6	0	1
1001	c853	2010	8	165	7	AM	27.7	23.6	27.7	25.5	32.8	47	46	73	59	0	0	1.1	H	N	Cold	150	1125	n	3	b	26.683	50.71	2	117	5	5	3	1	0.6	0.6	0	1
1001	c853	2010	8	165	8	MD	30.9	27.7	30.9	29.5	32.8	31	31	48	38	0	0	0.4	H	N	Cold	150	1125	n	3	b	27.272	54.82	2	117	5	5	3	1	0.6	0.6	0	1
1001	c853	2010	8	165	9	MD	30.1	28.4	31.4	29.6	32.8	42	30	50	41	0	0	1.2	H	N	Cold	150	1125	n	3	b	26.879	58	2	117	5	5	3	1	0.6	0.6	0	1
1001	c853	2010	8	165	10	MD	30.9	30.1	31.9	30.8	32.8	46	34	48	41	0	0	0.3	H	N	Cold	150	1125	n	3	b	27.075	58.62	2	117	5	5	3	1	0.6	0.6	0	1
1001	c853	2010	8	165	11	MD	29.9	29.9	32.3	30.8	32.8	52	34	52	45	0	0	3	H	N	Cold	150	1125	n	3	b	28.258	53.26	2	117	5	5	3	1	0.6	0.6	0	1
1001	c853	2010	8	165	12	MD	30.9	29.8	30.9	30.1	32.8	44	44	53	49	0	0	2.1	H	N	Cold	150	1125	n	3	b	28.357	60.71	2	117	5	5	3	1	0.6	0.6	0	1
1001	c853	2010	8	165	13	MD	32.7	30.4	32.8	31.6	32.8	29	28	49	37	0	0	3.8	H	N	Cold	150	1125	n	3	b	28.258	58.56	2	117	5	5	3	1	0.6	0.6	0	1
1001	c853	2010	8	165	14	MD	30.1	28.6	32.7	29.6	32.8	48	29	54	46	0	0	3.3	H	N	Cold	150	1125	n	3	b	28.456	57	2	117	5	5	3	1	0.6	0.6	0	1
1001	c853	2010	8	165	15	MD	29.7	28.2	29.8	28.9	32.8	47	47	55	51	0	0	1.2	H	N	Cold	150	1125	n	3	b	28.357	57.08	2	117	5	5	3	1	0.6	0.6	0	1
1001	c853	2010	8	165	16	PM	27.6	26.4	31.4	28.2	32.8	51	38	63	51	0	0	2.8	H	N	Cold	150	1125	n	3	b	28.357	56.23	2	117	5	5	3	1	0.6	0.6	0	1
1001	c853	2010	8	165	17	PM	27.7	27.2	27.8	27.5	32.8	51	48	55	51	0	0	1.6	H	N	Cold	150	1125	n	3	b	27.961	50.9	2	117	5	5	3	1	0.6	0.6	0	1
1001	c853	2010	8	165	18	PM	28.8	27.7	28.8	28.1	32.8	46	45	51	49	0	0	1.9	H	N	Cold	150	1125	n	3	b	27.961	49.53	2	117	5	5	3	1	0.6	0.6	0	1
1001	c853	2010	8	165	19	PM	27.8	27.8	29.2	28.8	32.8	50	45	50	46	0	0	0.8	H	N	Cold	150	1125	n	3	b	28.555	46.04	2	117	5	5	3	1	0.6	0.6	0	1
1001	c853	2010	8	165	20	PM	25.9	25.9	27.8	26.6	32.8	55	50	55	53	0	0	0.7	H	N	Cold	150	1125	n	3	b	27.764	49.97	2	117	5	5	3	1	0.6	0.6	0	1
1001	c853	2010	8	165	21	PM	24.5	24.4	25.8	25	32.8	58	54	59	57	0	0	0.7	H	N	Cold	150	1125	n	3	b	27.075	46.96	2	117	5	5	3	1	0.6	0.6	0	1
1001	c853	2010	8	165	22	PM	24.2	24.2	24.6	24.5	32.8	59	57	59	57	0	0	0.8	H	N	Cold	150	1125	n	3	b	26.977	47.86	2	117	5	5	3	1	0.6	0.6	0	1
1001	c853	2010	8	165	23	PM	23.8	23.7	24.1	23.9	32.8	58	57	62	59	0	0	1.5	H	N	Cold	150	1125	n	3	b	26.292	47.42	2	117	5	5	3	1	0.6	0.6	0	1
1001	c853	2010	8	166	0	AM	22.9	22.8	24	23.2	32.8	62	57	64	60	0	0	1.8	H	N	Cold	150	1125	n	3	b	25.319	46.85	2	117	5	5	3	1	0.6	0.6	0	1
1001	c853	2010	8	166	1	AM	21.9	21.4	22.9	21.8	35.9	63	61	65	63	0	1.6	0.7	H	N	Cold	150	1125	n	3	b	25.028	46.96	2	117	5	5	3	1	0.6	0.6	0	1
1001	c853	2010	8	166	2	AM	21.8	21.6	22.5	22.1	35.9	63	59	63	60	0	1.6	0.7	H	N	Cold	150	1125	n	3	b	25.513	46.53	2	117	5	5	3	1	0.6	0.6	0	1
1001	c853	2010	8	166	3	AM	22.5	21.7	22.5	22.1	35.9	60	60	65	62	0	1.6	1	H	N	Cold	150	1125	n	3	b	25.028	46.76	2	117	5	5	3	1	0.6	0.6	0	1
1001	c853	2010	8	166	4	AM	NA	22.4	23.3	22.7	35.9	57	57	61	58	0	1.6	1.9	H	N	Cold	150	1125	n	3	b	25.028	47.85	2	117	5	5	3	1	0.6	0.6	0	1
1001	c853	2010	8	166	5	AM	23.8	23.3	24.5	23.8	35.9	56	52	58	55	0.2	1.6	2.3	H	N	Cold	150	1125	n	3	b	25.708	50.06	2	117	5	5	3	1	0.6	0.6	0	1
1001	c853	2010	8	166	6	AM	24.7	23.8	24.7	24.2	35.9	52	52	57	54	0.2	1.6	0.9	H	N	Cold	150	1125	n	3	b	25.805	46.71	2	117	5	5	3	1	0.6	0.6	0	1
1001	c853	2010	8	166	7	AM	26.3	24.7	26.4	25.3	35.9	49	47	54	50	0	1.6	1	H	N	Cold	150	1125	n	3	b	26.39	46.11	2	117	5	5	3	1	0.6	0.6	0	1
1001	c853	2010	8	166	8	MD	31.5	26.3	31.5	28.6	35.9	33	32	49	40	0	1.6	2.8	H	N	Cold	150	1125	n	3	b	26.879	46.64	2	117	5	5	3	1	0.6	0.6	0	1
1001	c853	2010	8	166	9	MD	33.5	31.4	33.5	32.1	35.9	27	25	32	29	0	1.6	3	H	N	Cold	150	1125	n	3	b	27.764	42.16	2	117	5	5	3	1	0.6	0.6	0	1
1001	c853	2010	8	166	10	MD	35.3	33.3	35.3	33.9	35.9	21	21	27	24	0	1.6	3.7	H	N	Cold	150	1125	n	3	b	28.853	35.01	2	117	5	5	3	1	0.6	0.6	0	1
1001	c853	2010	8	166	11	MD	35.2	34.8	35.9	35.1	35.9	19	18	21	19	0	1.6	3.9	H	N	Cold	150	1125	n	3	b	28.258	35.84	2	117	5	5	3	1	0.6	0.6	0	1
1001	c853	2010	8	166	12	MD	34	34	35.1	34.3	35.9	21	18	21	20	0	1.6	3.1	H	N	Cold	150	1125	n	3	b	28.655	33.88	2	117	5	5	3	1	0.6	0.6	0	1
1001	c853	2010	8	166	13	MD	34.9	34	34.9	34.4	35.9	17	17	21	19	0	1.6	4.1	H	N	Cold	150	1125	n	3	b	28.655	33.57	2	117	5	5	3	1	0.6	0.6	0	1
1001	c853	2010	8	166	14	MD	33.5	33.3	35.7	34.1	35.9	22	17	24	21	0	1.6	7	H	N	Cold	150	1125	n	3	b	28.555	35.72	2	117	5	5	3	1	0.6	0.6	0	1
1001	c853	2010	8	166	15	MD	29.9	29.9	33.4	31.1	35.9	37	22	37	31	0	1.6	6.3	H	N	Cold	150	1125	n	3	b	29.452	39.46	2	117	5	5	3	1	0.6	0.6	0	1
1001	c853	2010	8	166	16	PM	29.2	29.2	30.1	29.8	35.9	40	37	41	37	0	1.6	4.8	H	N	Cold	150	1125	n	3	b	29.252	40.16	2	117	5	5	3	1	0.6	0.6	0	1
1001	c853	2010	8	166	17	PM	28.5	28.5	29.1	28.8	35.9	43	41	44	42	0	1.6	0.7	H	N	Cold	150	1125	n	3	b	29.152	45.91	2	117	5	5	3	1	0.6	0.6	0	1
1001	c853	2010	8	166	18	PM	29.1	28.4	29.2	28.7	35.9	40	40	45	42	0	1.6	2.1	H	N	Cold	150	1125	n	3	b	29.252	41.83	2	117	5	5	3	1	0.6	0.6	0	1
1001	c853	2010	8	166	19	PM	28.3	28.3	29.2	28.7	35.9	44	40	46	41	0	1.6	0.4	H	N	Cold	150	1125	n	3	b	28.754	47.84	2	117	5	5	3	1	0.6	0.6	0	1
1001	c853	2010	8	166	20	PM	26.3	26.3	28.3	27.2	35.9	61	43	61	48	0	1.6	2.7	H	N	Cold	150	1125	n	3	b	27.862	53.03	2	117	5	5	3	1	0.6	0.6	0	1
1001	c853	2010	8	166	21	PM	23.3	22.9	26.4	24.3	35.9	86	61	90	77	1	1.6	0.8	H	N	Cold	150	1125	n	3	b	27.567	60.56	2	117	5	5	3	1	0.6	0.6	0	1
1001	c853	2010	8	166	22	PM	22.3	22.3	23.3	22.9	35.9	92	86	92	88	0.2	1.6	1.4	H	N	Cold	150	1125	n	3	b	26.585	62.1	2	117	5	5	3	1	0.6	0.6	0	1
1001	c853	2010	8	166	23	PM	23.4	22	23.5	22.4	35.9	82	82	95	90	0	1.6	1.1	H	N	Cold	150	1125	n	3	b	26.977	63.01	2	117	5	5	3	1	0.6	0.6	0	1
1001	c853	2010	8	167	0	AM	22.1	21.7	23.4	22.1	35.9	90	82	93	90	0	1.6	0.3	H	N	Cold	150	1125	n	NA	NA	26.097	60.96	2	117	5	5	3	1	0.6	0.6	0	1
1001	c853	2010	8	167	1	AM	23	22.2	23	22.6	32.5	82	81	90	84	0	0.4	0	H	N	Cold	150	1125	n	NA	NA	26.292	57.2	2	117	5	5	3	1	0.6	0.6	0	1
1001	c853	2010	8	167	2	AM	21.2	21.2	23	22	32.5	90	83	91	88	0	0.4	1.4	H	N	Cold	150	1125	n	NA	NA	26.097	54.91	2	117	5	5	3	1	0.6	0.6	0	1
1001	c853	2010	8	167	3	AM	21.6	21.1	22.5	21.6	32.5	78	74	90	81	0	0.4	0.3	H	N	Cold	150	1125	n	NA	NA	25.61	53.1	2	117	5	5	3	1	0.6	0.6	0	1
1001	c853	2010	8	167	4	AM	21.6	21.1	21.7	21.3	32.5	73	73	80	76	0	0.4	1	H	N	Cold	150	1125	n	NA	NA	25.708	50.81	2	117	5	5	3	1	0.6	0.6	0	1
1001	c853	2010	8	167	5	AM	20.3	19.7	21.7	20.3	32.5	81	73	83	80	0	0.4	1.3	H	N	Cold	150	1125	n	NA	NA	25.222	52.1	2	117	5	5	3	1	0.6	0.6	0	1
1001	c853	2010	8	167	6	AM	21.7	19.4	21.7	20.3	32.5	79	79	86	82	0	0.4	0.7	H	N	Cold	150	1125	n	NA	NA	25.708	54.8	2	117	5	5	3	1	0.6	0.6	0	1
1001	c853	2010	8	167	7	AM	24.8	21.7	25	23.3	32.5	69	67	79	74	0	0.4	3.1	H	N	Cold	150	1125	n	NA	NA	26.683	59.41	2	117	5	5	3	1	0.6	0.6	0	1
1001	c853	2010	8	167	8	MD	26.6	24.6	26.6	25.4	32.5	60	57	71	65	0	0.4	2	H	N	Cold	150	1125	n	NA	NA	27.37	59.32	2	117	5	5	3	1	0.6	0.6	0	1
1001	c853	2010	8	167	9	MD	29.3	26.6	29.3	28	32.5	50	48	59	53	0	0.4	0.8	H	N	Cold	150	1125	n	NA	NA	27.764	60.44	2	117	5	5	3	1	0.6	0.6	0	1
1001	c853	2010	8	167	10	MD	31.2	29.3	31.2	30.3	32.5	37	36	49	40	0	0.4	2.4	H	N	Cold	150	1125	n	NA	NA	28.555	55.43	2	117	5	5	3	1	0.6	0.6	0	1
1001	c853	2010	8	167	11	MD	32.3	31.2	32.3	31.6	32.5	40	35	40	36	0	0.4	1.9	H	N	Cold	150	1125	n	NA	NA	29.152	52.74	2	117	5	5	3	1	0.6	0.6	0	1
1001	c853	2010	8	167	12	MD	32.4	32.1	32.5	32.2	32.5	39	37	41	37	0	0.4	3.5	H	N	Cold	150	1125	n	NA	NA	29.452	49.85	2	117	5	5	3	1	0.6	0.6	0	1
1001	c853	2010	8	167	13	MD	31.4	31.2	32.4	31.7	32.5	44	37	46	42	0	0.4	4.8	H	N	Cold	150	1125	n	NA	NA	29.953	49.39	2	117	5	5	3	1	0.6	0.6	0	1
1001	c853	2010	8	167	14	MD	32	31.3	32.3	31.6	32.5	40	39	46	42	0	0.4	4.3	H	N	Cold	150	1125	n	NA	NA	30.255	47.47	2	117	5	5	3	1	0.6	0.6	0	1
1001	c853	2010	8	167	15	MD	32	31.9	32.3	32.1	32.5	37	37	41	37	0	0.4	4.4	H	N	Cold	150	1125	n	NA	NA	30.457	47.38	2	117	5	5	3	1	0.6	0.6	0	1
1001	c853	2010	8	167	16	PM	32	31.5	32.1	31.7	32.5	37	37	42	38	0	0.4	4.7	H	N	Cold	150	1125	n	NA	NA	30.255	47.25	2	117	5	5	3	1	0.6	0.6	0	1
1001	c853	2010	8	167	17	PM	29.1	29.1	32.4	30.4	32.5	53	36	53	44	0	0.4	2.8	H	N	Cold	150	1125	n	NA	NA	30.457	48.01	2	117	5	5	3	1	0.6	0.6	0	1
1001	c853	2010	8	167	18	PM	28.5	28.5	29.1	28.9	32.5	57	51	57	53	0	0.4	1.9	H	N	Cold	150	1125	n	NA	NA	30.356	51.32	2	117	5	5	3	1	0.6	0.6	0	1
1001	c853	2010	8	167	19	PM	26.5	26.5	28.4	27.8	32.5	67	57	67	59	0.4	0.4	2.7	H	N	Cold	150	1125	n	NA	NA	29.752	52.98	2	117	5	5	3	1	0.6	0.6	0	1
1001	c853	2010	8	167	20	PM	23.8	23.8	26.4	24.7	32.5	80	68	80	75	0	0.4	1.2	H	N	Cold	150	1125	n	NA	NA	29.252	54.98	2	117	5	5	3	1	0.6	0.6	0	1
1001	c853	2010	8	167	21	PM	22.8	22.8	23.8	23.2	32.5	85	80	85	82	0	0.4	0.3	H	N	Cold	150	1125	n	NA	NA	28.456	55.34	2	117	5	5	3	1	0.6	0.6	0	1
1001	c853	2010	8	167	22	PM	20.7	20.7	22.7	21.6	32.5	88	84	88	85	0	0.4	0.7	H	N	Cold	150	1125	n	NA	NA	27.862	52.65	2	117	5	5	3	1	0.6	0.6	0	1
1001	c853	2010	8	167	23	PM	19.5	19.4	20.6	19.8	32.5	93	88	93	89	0	0.4	0.3	H	N	Cold	150	1125	n	NA	NA	27.468	53.27	2	117	5	5	3	1	0.6	0.6	0	1
1001	c853	2010	8	168	0	AM	19	18.8	19.5	19	32.5	94	89	95	92	0	0.4	1	H	N	Cold	150	1125	n	NA	NA	25.708	52.58	2	117	5	5	3	1	0.6	0.6	0	1
1001	c853	2010	8	168	1	AM	18.1	18	18.9	18.3	35.6	93	92	95	93	0	1.2	1.2	H	N	Cold	150	1125	n	NA	NA	24.545	56.31	2	117	5	5	3	1	0.6	0.6	0	1
1001	c853	2010	8	168	2	AM	18.4	18	19.2	18.5	35.6	92	91	95	93	0	1.2	1.3	H	N	Cold	150	1125	n	NA	NA	25.61	54.33	2	117	5	5	3	1	0.6	0.6	0	1
1001	c853	2010	8	168	3	AM	18.8	18.1	18.8	18.4	35.6	92	91	93	92	0	1.2	1.1	H	N	Cold	150	1125	n	NA	NA	24.641	56.17	2	117	5	5	3	1	0.6	0.6	0	1
1001	c853	2010	8	168	4	AM	18.1	18	19.1	18.6	35.6	92	89	93	90	0	1.2	1.3	H	N	Cold	150	1125	n	NA	NA	23.004	60.24	2	117	5	5	3	1	0.6	0.6	0	1
1001	c853	2010	8	168	5	AM	18.9	18.1	19.2	18.7	35.6	88	88	93	90	0	1.2	0	H	N	Cold	150	1125	n	NA	NA	25.222	60.17	2	117	5	5	3	1	0.6	0.6	0	1
1001	c853	2010	8	168	6	AM	21.5	18.6	21.5	19.7	35.6	78	78	90	85	0	1.2	2.5	H	N	Cold	150	1125	n	NA	NA	25.416	58.6	2	117	5	5	3	1	0.6	0.6	0	1
1001	c853	2010	8	168	7	AM	25.8	21.6	25.8	23.7	35.6	61	61	78	69	0	1.2	0.8	H	N	Cold	150	1125	n	NA	NA	25.902	57.91	2	117	5	5	3	1	0.6	0.6	0	1
1001	c853	2010	8	168	8	MD	29.1	25.8	29.1	27.7	35.6	44	42	60	50	0	1.2	0	H	N	Cold	150	1125	n	NA	NA	26.977	52.69	2	117	5	5	3	1	0.6	0.6	0	1
1001	c853	2010	8	168	9	MD	32	29.1	32	30.3	35.6	34	34	43	39	0	1.2	0.2	H	N	Cold	150	1125	n	NA	NA	27.961	52.39	2	117	5	5	3	1	0.6	0.6	0	1
1001	c853	2010	8	168	10	MD	33.7	32.1	33.7	32.8	35.6	25	25	37	29	0.2	1.2	1.9	H	N	Cold	150	1125	n	NA	NA	28.655	46.12	2	117	5	5	3	1	0.6	0.6	0	1
1001	c853	2010	8	168	11	MD	35	33.4	35	34	35.6	26	25	37	29	0.2	1.2	0.8	H	N	Cold	150	1125	n	NA	NA	29.352	46.2	2	117	5	5	3	1	0.6	0.6	0	1
1001	c853	2010	8	168	12	MD	33.3	33.3	35.6	34.6	35.6	38	26	39	31	0.4	1.2	3.8	H	N	Cold	150	1125	n	NA	NA	30.356	45.61	2	117	5	5	3	1	0.6	0.6	0	1
1001	c853	2010	8	168	13	MD	33.1	32.7	33.3	32.9	35.6	33	30	39	36	0	1.2	4	H	N	Cold	150	1125	n	NA	NA	30.457	44.39	2	117	5	5	3	1	0.6	0.6	0	1
1001	c853	2010	8	168	14	MD	32.8	32.4	33.2	32.7	35.6	35	30	37	34	0	1.2	3.5	H	N	Cold	150	1125	n	NA	NA	30.255	41.8	2	117	5	5	3	1	0.6	0.6	0	1
1001	c853	2010	8	168	15	MD	31.6	31.3	32.8	31.9	35.6	37	31	40	36	0	1.2	4.4	H	N	Cold	150	1125	n	NA	NA	30.558	41.9	2	117	5	5	3	1	0.6	0.6	0	1
1001	c853	2010	8	168	16	PM	31.4	31.2	31.7	31.4	35.6	37	34	38	36	0	1.2	2.9	H	N	Cold	150	1125	n	NA	NA	30.558	43.4	2	117	5	5	3	1	0.6	0.6	0	1
1001	c853	2010	8	168	17	PM	32.1	31.2	32.2	31.5	35.6	36	33	37	35	0	1.2	1.7	H	N	Cold	150	1125	n	NA	NA	30.558	42.18	2	117	5	5	3	1	0.6	0.6	0	1
1001	c853	2010	8	168	18	PM	30.3	30.3	32.1	31.2	35.6	37	33	37	35	0	1.2	2.2	H	N	Cold	150	1125	n	NA	NA	30.255	41.43	2	117	5	5	3	1	0.6	0.6	0	1
1001	c853	2010	8	168	19	PM	28.6	28.6	30.2	29.4	35.6	40	37	40	38	0	1.2	1.3	H	N	Cold	150	1125	n	NA	NA	29.853	42.87	2	117	5	5	3	1	0.6	0.6	0	1
1001	c853	2010	8	168	20	PM	25.6	25.6	28.5	27	35.6	51	41	51	45	0.2	1.2	0.4	H	N	Cold	150	1125	n	NA	NA	29.452	48.28	2	117	5	5	3	1	0.6	0.6	0	1
1001	c853	2010	8	168	21	PM	23.9	23.9	25.6	24.8	35.6	59	49	59	52	0.2	1.2	0	H	N	Cold	150	1125	n	NA	NA	28.953	45.76	2	117	5	5	3	1	0.6	0.6	0	1
1001	c853	2010	8	168	22	PM	21.8	21.8	23.8	23.1	35.6	66	59	66	62	0	1.2	0.5	H	N	Cold	150	1125	n	NA	NA	28.159	44	2	117	5	5	3	1	0.6	0.6	0	1
1001	c853	2010	8	168	23	PM	20.7	20.7	21.8	21.1	35.6	68	63	70	66	0	1.2	0.9	H	N	Cold	150	1125	n	NA	NA	29.053	48.85	2	117	5	5	3	1	0.6	0.6	0	1
1001	c853	2010	8	169	0	AM	20.4	20.2	21.2	20.7	35.6	70	67	71	68	0	1.2	1	H	N	Cold	150	1125	n	NA	NA	27.468	45.74	2	117	5	5	3	1	0.6	0.6	0	1
1001	c853	2010	8	169	1	AM	20.5	19.9	20.5	20.1	35.7	72	69	74	70	0	0	0.8	H	N	Cold	150	1125	n	NA	NA	25.805	50.11	2	117	5	5	3	1	0.6	0.6	0	1
1001	c853	2010	8	169	2	AM	20.4	20.1	20.8	20.4	35.7	73	70	73	71	0	0	1.2	H	N	Cold	150	1125	n	NA	NA	25.513	49.73	2	117	5	5	3	1	0.6	0.6	0	1
1001	c853	2010	8	169	3	AM	20.3	20	20.4	20.2	35.7	72	71	74	72	0	0	1.3	H	N	Cold	150	1125	n	NA	NA	26.488	50.64	2	117	5	5	3	1	0.6	0.6	0	1
1001	c853	2010	8	169	4	AM	21.7	20.2	21.7	20.9	35.7	69	68	72	70	0	0	1.5	H	N	Cold	150	1125	n	NA	NA	25.416	50.49	2	117	5	5	3	1	0.6	0.6	0	1
1001	c853	2010	8	169	5	AM	22.2	21.6	22.2	21.8	35.7	67	66	69	67	0	0	1.9	H	N	Cold	150	1125	n	NA	NA	26.683	52.59	2	117	5	5	3	1	0.6	0.6	0	1
1001	c853	2010	8	169	6	AM	23.8	22.1	23.8	22.6	35.7	62	62	67	64	0	0	0.5	H	N	Cold	150	1125	n	NA	NA	26.488	52.96	2	117	5	5	3	1	0.6	0.6	0	1
1001	c853	2010	8	169	7	AM	27	23.8	27	24.9	35.7	50	49	63	57	0	0	0.8	H	N	Cold	150	1125	n	NA	NA	27.075	53.71	2	117	5	5	3	1	0.6	0.6	0	1
1001	c853	2010	8	169	8	MD	30.2	27	30.2	28.6	35.7	39	37	49	42	0	0	2.3	H	N	Cold	150	1125	n	NA	NA	27.665	54.88	2	117	5	5	3	1	0.6	0.6	0	1
1001	c853	2010	8	169	9	MD	32	30.2	32.1	31.2	35.7	31	30	41	35	0	0	3	H	N	Cold	150	1125	n	NA	NA	28.555	49.33	2	117	5	5	3	1	0.6	0.6	0	1
1001	c853	2010	8	169	10	MD	33.6	32	33.9	32.8	35.7	23	22	35	28	0	0	1.2	H	N	Cold	150	1125	n	NA	NA	29.053	39.76	2	117	5	5	3	1	0.6	0.6	0	1
1001	c853	2010	8	169	11	MD	35.4	33.6	35.7	34.4	35.7	21	12	27	20	0	0	2.5	H	N	Cold	150	1125	n	NA	NA	29.252	37.15	2	117	5	5	3	1	0.6	0.6	0	1
1001	c853	2010	8	169	12	MD	33.3	33.2	35.4	34.1	35.7	35	20	35	30	0	0	6.5	H	N	Cold	150	1125	n	NA	NA	30.862	41.39	2	117	5	5	3	1	0.6	0.6	0	1
1001	c853	2010	8	169	13	MD	NA	31.1	33.1	32.1	35.7	37	33	37	35	0	0	5.2	H	N	Cold	150	1125	n	NA	NA	30.255	41.55	2	117	5	5	3	1	0.6	0.6	0	1
1001	c853	2010	8	169	14	MD	30	28.6	31.1	29.4	35.7	45	37	52	45	0	0	2.5	H	N	Cold	150	1125	n	NA	NA	30.054	48.01	2	117	5	5	3	1	0.6	0.6	0	1
1001	c853	2010	8	169	15	MD	32.4	30.2	33.7	32.4	35.7	37	24	47	34	0	0	6.6	H	N	Cold	150	1125	n	NA	NA	30.862	39.62	2	117	5	5	3	1	0.6	0.6	0	1
1001	c853	2010	8	169	16	PM	31.4	31.2	32.5	31.7	35.7	37	34	37	36	0	0	3.2	H	N	Cold	150	1125	n	NA	NA	30.862	41.05	2	117	5	5	3	1	0.6	0.6	0	1
1001	c853	2010	8	169	17	PM	29.3	29.2	31.5	30.1	35.7	45	36	45	40	0	0	5.6	H	N	Cold	150	1125	n	NA	NA	30.356	43.39	2	117	5	5	3	1	0.6	0.6	0	1
1001	c853	2010	8	169	18	PM	28.7	28.1	29.3	28.4	35.7	45	45	48	46	0	0	1.1	H	N	Cold	150	1125	n	NA	NA	30.154	46.81	2	117	5	5	3	1	0.6	0.6	0	1
1001	c853	2010	8	169	19	PM	27.8	27.8	28.9	28.5	35.7	47	44	48	45	0	0	0	H	N	Cold	150	1125	n	NA	NA	29.953	46.48	2	117	5	5	3	1	0.6	0.6	0	1
1001	c853	2010	8	169	20	PM	24.4	24.4	27.7	25.8	35.7	58	47	59	54	0	0	0	H	N	Cold	150	1125	n	NA	NA	29.853	49.06	2	117	5	5	3	1	0.6	0.6	0	1
1001	c853	2010	8	169	21	PM	22.9	22.9	24.4	23.6	35.7	60	58	62	60	0	0	0.8	H	N	Cold	150	1125	n	NA	NA	28.456	45.07	2	117	5	5	3	1	0.6	0.6	0	1
1001	c853	2010	8	169	22	PM	21.5	21.4	22.9	22.1	35.7	67	61	68	64	0	0	0.5	H	N	Cold	150	1125	n	NA	NA	28.953	47.79	2	117	5	5	3	1	0.6	0.6	0	1
1001	c853	2010	8	169	23	PM	20.5	20.3	21.4	20.8	35.7	71	67	71	69	0	0	0.8	H	N	Cold	150	1125	n	NA	NA	27.173	43.13	2	117	5	5	3	1	0.6	0.6	0	1
1001	c853	2010	8	170	0	AM	19.7	19.6	20.6	20.1	35.7	74	70	75	72	0	0	0	H	N	Cold	150	1125	n	NA	NA	26.488	43.88	2	117	5	5	3	1	0.6	0.6	0	1
1001	c853	2010	8	170	1	AM	19.2	19	20	19.4	31.9	80	73	80	76	0	0	0.7	H	N	Cold	150	1125	n	NA	NA	25.028	49.53	2	117	5	5	3	1	0.6	0.6	0	1
1001	c853	2010	8	170	2	AM	19	18.9	19.7	19.3	31.9	79	76	81	78	0	0	1	H	N	Cold	150	1125	n	NA	NA	25.902	49.07	2	117	5	5	3	1	0.6	0.6	0	1
1001	c853	2010	8	170	3	AM	19.8	18.8	19.8	19.1	31.9	74	74	81	78	0	0	1	H	N	Cold	150	1125	n	NA	NA	26.683	49.57	2	117	5	5	3	1	0.6	0.6	0	1
1001	c853	2010	8	170	4	AM	19	18.6	19.8	19	31.9	79	73	79	76	0	0	0	H	N	Cold	150	1125	n	NA	NA	26.39	49.88	2	117	5	5	3	1	0.6	0.6	0	1
1001	c853	2010	8	170	5	AM	18	17.4	18.9	18.1	31.9	85	78	85	80	0	0	0.1	H	N	Cold	150	1125	n	NA	NA	25.222	48.28	2	117	5	5	3	1	0.6	0.6	0	1
1001	c853	2010	8	170	6	AM	21	17.8	21	19.6	31.9	75	74	84	78	0	0	1.3	H	N	Cold	150	1125	n	NA	NA	25.416	52.05	2	117	5	5	3	1	0.6	0.6	0	1
1001	c853	2010	8	170	7	AM	25.4	21.1	25.4	23.6	31.9	58	58	75	65	0	0	2	H	N	Cold	150	1125	n	NA	NA	26.488	54.01	2	117	5	5	3	1	0.6	0.6	0	1
1001	c853	2010	8	170	8	MD	27.4	25.4	27.4	26.2	31.9	45	45	58	51	0	0	2.2	H	N	Cold	150	1125	n	NA	NA	27.272	52.71	2	117	5	5	3	1	0.6	0.6	0	1
1001	c853	2010	8	170	9	MD	28.5	27.4	29	28.3	31.9	41	39	45	41	0	0	2.6	H	N	Cold	150	1125	n	NA	NA	27.665	48.18	2	117	5	5	3	1	0.6	0.6	0	1
1001	c853	2010	8	170	10	MD	29.7	28.5	29.7	29.1	31.9	34	32	42	37	0	0	2.3	H	N	Cold	150	1125	n	NA	NA	28.06	44.48	2	117	5	5	3	1	0.6	0.6	0	1
1001	c853	2010	8	170	11	MD	30.4	29.6	30.7	30.1	31.9	31	29	35	31	0	0	4.6	H	N	Cold	150	1125	n	NA	NA	28.655	40.32	2	117	5	5	3	1	0.6	0.6	0	1
1001	c853	2010	8	170	12	MD	31.6	30.4	31.9	30.8	31.9	25	23	32	26	0	0	3.3	H	N	Cold	150	1125	n	NA	NA	29.053	33.46	2	117	5	5	3	1	0.6	0.6	0	1
1001	c853	2010	8	170	13	MD	NA	29.7	31.6	30.6	31.9	34	24	49	36	0	0	2	H	N	Cold	150	1125	n	NA	NA	29.452	47.84	2	117	5	5	3	1	0.6	0.6	0	1
1001	c853	2010	8	170	14	MD	31.2	30.5	31.9	31	31.9	37	31	41	36	0	0	3.9	H	N	Cold	150	1125	n	NA	NA	29.552	43.71	2	117	5	5	3	1	0.6	0.6	0	1
1001	c853	2010	8	170	15	MD	31.4	31	31.9	31.2	31.9	35	34	39	36	0	0	4.8	H	N	Cold	150	1125	n	NA	NA	29.652	42.89	2	117	5	5	3	1	0.6	0.6	0	1
1001	c853	2010	8	170	16	PM	31.4	31.2	31.9	31.5	31.9	30	30	35	32	0	0	4.1	H	N	Cold	150	1125	n	NA	NA	30.154	38.22	2	117	5	5	3	1	0.6	0.6	0	1
1001	c853	2010	8	170	17	PM	30.9	30.4	31.8	31	31.9	33	26	37	32	0	0	5.4	H	N	Cold	150	1125	n	NA	NA	30.356	35.87	2	117	5	5	3	1	0.6	0.6	0	1
1001	c853	2010	8	170	18	PM	29.5	29.5	30.8	30.2	31.9	37	33	37	35	0	0	4.1	H	N	Cold	150	1125	n	NA	NA	30.154	40.21	2	117	5	5	3	1	0.6	0.6	0	1
1001	c853	2010	8	170	19	PM	27.2	27.2	29.3	27.9	31.9	44	37	45	41	0	0	2.9	H	N	Cold	150	1125	n	NA	NA	29.452	40.92	2	117	5	5	3	1	0.6	0.6	0	1
1001	c853	2010	8	170	20	PM	26.6	26.6	27.3	26.9	31.9	40	37	45	40	0	0	2.8	H	N	Cold	150	1125	n	NA	NA	28.258	34.92	2	117	5	5	3	1	0.6	0.6	0	1
1001	c853	2010	8	170	21	PM	25.7	25.7	26.5	25.9	31.9	42	41	43	42	0	0	3.6	H	N	Cold	150	1125	n	NA	NA	27.764	37.57	2	117	5	5	3	1	0.6	0.6	0	1
1001	c853	2010	8	170	22	PM	24.1	23.8	25.7	24.6	31.9	48	42	48	43	0	0	3.3	H	N	Cold	150	1125	n	NA	NA	28.159	38.22	2	117	5	5	3	1	0.6	0.6	0	1
1001	c853	2010	8	170	23	PM	22.2	22.2	24.1	23.2	31.9	61	48	62	52	0	0	4.1	H	N	Cold	150	1125	n	NA	NA	27.173	40.68	2	117	5	5	3	1	0.6	0.6	0	1
1001	c853	2010	8	171	0	AM	20.1	20.1	22.4	21.3	31.9	64	52	67	61	0	0	1.7	H	N	Cold	150	1125	n	NA	NA	24.255	48.59	2	117	5	5	3	1	0.6	0.6	0	1
1001	c853	2010	8	171	1	AM	19.2	19.2	20.1	19.6	26.5	66	64	68	66	0	1.2	0.5	H	N	Cold	150	1125	n	NA	NA	25.125	45.5	2	117	5	5	3	1	0.6	0.6	0	1
1001	c853	2010	8	171	2	AM	17.3	16.9	19.2	17.8	26.5	74	66	75	71	0	1.2	0.7	H	N	Cold	150	1125	n	NA	NA	26.097	46.7	2	117	5	5	3	1	0.6	0.6	0	1
1001	c853	2010	8	171	3	AM	16.7	16.2	17.6	16.8	26.5	76	70	77	73	0	1.2	0.8	H	N	Cold	150	1125	n	NA	NA	25.028	44.92	2	117	5	5	3	1	0.6	0.6	0	1
1001	c853	2010	8	171	4	AM	16.4	15.7	16.7	16	26.5	76	74	78	76	0	1.2	0.3	H	N	Cold	150	1125	n	NA	NA	26.097	49.61	2	117	5	5	3	1	0.6	0.6	0	1
1001	c853	2010	8	171	5	AM	15	15	16.3	15.6	26.5	81	75	82	78	0	1.2	1.1	H	N	Cold	150	1125	n	NA	NA	23.292	43.15	2	117	5	5	3	1	0.6	0.6	0	1
1001	c853	2010	8	171	6	AM	18.5	14.9	18.5	16.1	26.5	71	71	83	79	0	1.2	0.6	H	N	Cold	150	1125	n	NA	NA	23.773	49.01	2	117	5	5	3	1	0.6	0.6	0	1
1001	c853	2010	8	171	7	AM	20.4	18.5	21.2	19.9	26.5	65	61	71	65	0	1.2	2.3	H	N	Cold	150	1125	n	NA	NA	25.125	48.41	2	117	5	5	3	1	0.6	0.6	0	1
1001	c853	2010	8	171	8	MD	22.8	20.3	22.8	21.5	26.5	56	54	65	58	0	1.2	0	H	N	Cold	150	1125	n	NA	NA	25.513	49.7	2	117	5	5	3	1	0.6	0.6	0	1
1001	c853	2010	8	171	9	MD	24.5	22.8	24.7	23.7	26.5	54	52	58	55	0	1.2	3	H	N	Cold	150	1125	n	NA	NA	26	49.64	2	117	5	5	3	1	0.6	0.6	0	1
1001	c853	2010	8	171	10	MD	25.2	23.6	25.9	24.5	26.5	58	45	69	57	0	1.2	4.5	H	N	Cold	150	1125	n	NA	NA	26.195	53.6	2	117	5	5	3	1	0.6	0.6	0	1
1001	c853	2010	8	171	11	MD	25.9	25.1	26.4	25.7	26.5	50	47	58	51	0	1.2	7	H	N	Cold	150	1125	n	NA	NA	26.585	50.65	2	117	5	5	3	1	0.6	0.6	0	1
1001	c853	2010	8	171	12	MD	25.9	25.6	26.5	25.9	26.5	54	49	58	52	0	1.2	3.8	H	N	Cold	150	1125	n	NA	NA	26.683	49.95	2	117	5	5	3	1	0.6	0.6	0	1
1001	c853	2010	8	171	13	MD	25.4	25.3	26.3	25.7	26.5	59	51	60	54	0	1.2	3.8	H	N	Cold	150	1125	n	NA	NA	26.977	52.2	2	117	5	5	3	1	0.6	0.6	0	1
1001	c853	2010	8	171	14	MD	25.7	25.1	25.9	25.4	26.5	58	57	62	59	0	1.2	6.3	H	N	Cold	150	1125	n	NA	NA	26.781	54.38	2	117	5	5	3	1	0.6	0.6	0	1
1001	c853	2010	8	171	15	MD	25.5	25.2	26	25.5	26.5	53	53	60	56	0	1.2	4.1	H	N	Cold	150	1125	n	NA	NA	26.879	50.86	2	117	5	5	3	1	0.6	0.6	0	1
1001	c853	2010	8	171	16	PM	25.6	24.9	26.1	25.4	26.5	52	50	56	53	0	1.2	6	H	N	Cold	150	1125	n	NA	NA	26.781	50.36	2	117	5	5	3	1	0.6	0.6	0	1
1001	c853	2010	8	171	17	PM	24.8	24.3	25.4	24.7	26.5	61	53	63	58	0	1.2	4.3	H	N	Cold	150	1125	n	NA	NA	26.781	52.25	2	117	5	5	3	1	0.6	0.6	0	1
1001	c853	2010	8	171	18	PM	23.3	23.3	24.9	24	26.5	68	60	69	64	0	1.2	5.1	H	N	Cold	150	1125	n	NA	NA	26.585	54.08	2	117	5	5	3	1	0.6	0.6	0	1
1001	c853	2010	8	171	19	PM	21.6	21.6	23.3	22.4	26.5	78	69	78	73	0	1.2	6.2	H	N	Cold	150	1125	n	NA	NA	26.292	55.02	2	117	5	5	3	1	0.6	0.6	0	1
1001	c853	2010	8	171	20	PM	21.1	21.1	21.6	21.2	26.5	76	76	80	78	0	1.2	2.9	H	N	Cold	150	1125	n	NA	NA	25.805	56.16	2	117	5	5	3	1	0.6	0.6	0	1
1001	c853	2010	8	171	21	PM	20.4	20.4	21	20.7	26.5	82	76	82	79	0	1.2	1.9	H	N	Cold	150	1125	n	NA	NA	26	55.84	2	117	5	5	3	1	0.6	0.6	0	1
1001	c853	2010	8	171	22	PM	19.2	19.1	20.3	19.7	26.5	85	82	85	83	0	1.2	1.2	H	N	Cold	150	1125	n	NA	NA	26.292	56.73	2	117	5	5	3	1	0.6	0.6	0	1
1001	c853	2010	8	171	23	PM	20.2	18.7	20.2	19.2	26.5	90	85	90	87	0	1.2	2.4	H	N	Cold	150	1125	n	NA	NA	25.222	57.4	2	117	5	5	3	1	0.6	0.6	0	1
1001	c853	2010	8	172	0	AM	19.1	18.9	20.9	19.8	26.5	94	87	94	91	1.2	1.2	3.8	H	N	Cold	150	1125	n	NA	NA	24.448	60.86	2	117	5	5	3	1	0.6	0.6	0	1
1001	c853	2010	8	172	1	AM	19.3	19.2	19.4	19.3	25	89	89	94	91	0	0.6	2.1	H	N	Cold	150	1125	n	NA	NA	25.513	60.25	2	117	5	5	3	1	0.6	0.6	0	1
1001	c853	2010	8	172	2	AM	19.3	19.2	19.4	19.2	25	84	84	90	87	0	0.6	2.9	H	N	Cold	150	1125	n	NA	NA	24.738	58.83	2	117	5	5	3	1	0.6	0.6	0	1
1001	c853	2010	8	172	3	AM	18.6	18.6	19.3	18.8	25	84	78	85	81	0	0.6	3	H	N	Cold	150	1125	n	NA	NA	25.125	60.41	2	117	5	5	3	1	0.6	0.6	0	1
1001	c853	2010	8	172	4	AM	17.3	17.3	18.5	17.9	25	82	78	85	80	0.2	0.6	2.6	H	N	Cold	150	1125	n	NA	NA	25.125	60.71	2	117	5	5	3	1	0.6	0.6	0	1
1001	c853	2010	8	172	5	AM	15.9	15.5	17.2	16	25	88	83	89	86	0.4	0.6	1.4	H	N	Cold	150	1125	n	NA	NA	24.448	57.41	2	117	5	5	3	1	0.6	0.6	0	1
1001	c853	2010	8	172	6	AM	16.3	15.6	16.3	15.9	25	91	88	92	89	0	0.6	0.7	H	N	Cold	150	1125	n	NA	NA	23.484	55.07	2	117	5	5	3	1	0.6	0.6	0	1
1001	c853	2010	8	172	7	AM	18.7	16.3	18.7	17.4	25	76	76	90	84	0	0.6	1.1	H	N	Cold	150	1125	n	NA	NA	24.641	57.42	2	117	5	5	3	1	0.6	0.6	0	1
1001	c853	2010	8	172	8	MD	20.2	18.7	20.3	19.6	25	62	61	76	66	0	0.6	4.4	H	N	Cold	150	1125	n	NA	NA	24.351	55.05	2	117	5	5	3	1	0.6	0.6	0	1
1001	c853	2010	8	172	9	MD	21.8	20	21.9	20.8	25	47	47	64	56	0	0.6	5.3	H	N	Cold	150	1125	n	NA	NA	23.869	49.52	2	117	5	5	3	1	0.6	0.6	0	1
1001	c853	2010	8	172	10	MD	21.5	20.8	21.9	21.4	25	49	45	56	48	0	0.6	6.3	H	N	Cold	150	1125	n	NA	NA	23.869	45.93	2	117	5	5	3	1	0.6	0.6	0	1
1001	c853	2010	8	172	11	MD	23.2	21.7	23.2	22.5	25	44	41	52	46	0	0.6	3.7	H	N	Cold	150	1125	n	NA	NA	24.255	45.12	2	117	5	5	3	1	0.6	0.6	0	1
1001	c853	2010	8	172	12	MD	23.9	23	24.1	23.4	25	40	37	43	39	0	0.6	5.5	H	N	Cold	150	1125	n	NA	NA	24.641	40.68	2	117	5	5	3	1	0.6	0.6	0	1
1001	c853	2010	8	172	13	MD	24	23.3	24.4	23.7	25	39	37	41	39	0	0.6	7.8	H	N	Cold	150	1125	n	NA	NA	24.738	38.59	2	117	5	5	3	1	0.6	0.6	0	1
1001	c853	2010	8	172	14	MD	24	23.5	25	24	25	38	33	39	36	0	0.6	5.2	H	N	Cold	150	1125	n	NA	NA	24.931	43.52	2	117	5	5	3	1	0.6	0.6	0	1
1001	c853	2010	8	172	15	MD	24	23.4	24.5	24	25	43	37	43	40	0	0.6	8.8	H	N	Cold	150	1125	n	NA	NA	24.738	45.1	2	117	5	5	3	1	0.6	0.6	0	1
1001	c853	2010	8	172	16	PM	23.1	23.1	24.3	23.7	25	42	37	44	40	0	0.6	6.7	H	N	Cold	150	1125	n	NA	NA	24.835	41.02	2	117	5	5	3	1	0.6	0.6	0	1
1001	c853	2010	8	172	17	PM	23	22.7	23.6	23.1	25	47	41	48	44	0	0.6	5.1	H	N	Cold	150	1125	n	NA	NA	24.738	42.75	2	117	5	5	3	1	0.6	0.6	0	1
1001	c853	2010	8	172	18	PM	22.1	22.1	23.1	22.5	25	50	47	52	49	0	0.6	5.7	H	N	Cold	150	1125	n	NA	NA	24.641	45.9	2	117	5	5	3	1	0.6	0.6	0	1
1001	c853	2010	8	172	19	PM	20.5	20.5	22.1	21.1	25	59	50	59	55	0	0.6	4.4	H	N	Cold	150	1125	n	NA	NA	24.351	46.96	2	117	5	5	3	1	0.6	0.6	0	1
1001	c853	2010	8	172	20	PM	19.3	19.3	20.4	19.6	25	65	59	65	63	0	0.6	4.1	H	N	Cold	150	1125	n	NA	NA	23.196	47.69	2	117	5	5	3	1	0.6	0.6	0	1
1001	c853	2010	8	172	21	PM	NA	18.7	19.2	18.9	25	67	65	68	65	0	0.6	3.2	H	N	Cold	150	1125	n	NA	NA	22.333	50.17	2	117	5	5	3	1	0.6	0.6	0	1
1001	c853	2010	8	172	22	PM	16.7	16.7	18.7	17.7	25	72	67	72	69	0	0.6	0	H	N	Cold	150	1125	n	NA	NA	23.196	50.15	2	117	5	5	3	1	0.6	0.6	0	1
1001	c853	2010	8	172	23	PM	15.8	15.8	17.1	16.4	25	79	72	79	76	0	0.6	0	H	N	Cold	150	1125	n	NA	NA	22.429	49.21	2	117	5	5	3	1	0.6	0.6	0	1
1001	c853	2010	8	173	0	AM	16.5	15.4	16.9	16.1	25	78	75	82	79	0	0.6	0.4	H	N	Cold	150	1125	n	NA	NA	23.292	51.07	2	117	5	5	3	1	0.6	0.6	0	1
1001	c853	2010	8	173	1	AM	13.4	13.3	16.4	14.6	27	85	76	85	80	0	0	1.3	H	N	Cold	150	1125	n	NA	NA	21.473	49.66	2	117	5	5	3	1	0.6	0.6	0	1
1001	c853	2010	8	173	2	AM	13.4	13	13.6	13.3	27	87	85	88	86	0	0	1.3	H	N	Cold	150	1125	n	NA	NA	21.855	50.05	2	117	5	5	3	1	0.6	0.6	0	1
1001	c853	2010	8	173	3	AM	13.5	13.4	14.9	14.2	27	85	82	88	84	0	0	1.3	H	N	Cold	150	1125	n	NA	NA	22.046	51.5	2	117	5	5	3	1	0.6	0.6	0	1
1001	c853	2010	8	173	4	AM	12.4	12.3	13.4	12.7	27	90	85	90	87	0	0	0.1	H	N	Cold	150	1125	n	NA	NA	20.138	48.98	2	117	5	5	3	1	0.6	0.6	0	1
1001	c853	2010	8	173	5	AM	11.6	11.3	12.6	11.8	27	93	89	93	90	0	0	1.2	H	N	Cold	150	1125	n	NA	NA	20.043	50.97	2	117	5	5	3	1	0.6	0.6	0	1
1001	c853	2010	8	173	6	AM	14.8	11.6	14.8	13	27	87	87	94	91	0	0	0	H	N	Cold	150	1125	n	NA	NA	19.662	55.17	2	117	5	5	3	1	0.6	0.6	0	1
1001	c853	2010	8	173	7	AM	17.9	14.9	18.7	17	27	73	72	87	78	0	0	1.3	H	N	Cold	150	1125	n	NA	NA	21.473	56.03	2	117	5	5	3	1	0.6	0.6	0	1
1001	c853	2010	8	173	8	MD	20.2	18	20.2	18.8	27	63	62	73	66	0	0	2	H	N	Cold	150	1125	n	NA	NA	22.429	57	2	117	5	5	3	1	0.6	0.6	0	1
1001	c853	2010	8	173	9	MD	23.1	20.1	23.1	21.5	27	48	47	63	55	0	0	2.5	H	N	Cold	150	1125	n	NA	NA	22.908	54.5	2	117	5	5	3	1	0.6	0.6	0	1
1001	c853	2010	8	173	10	MD	24.4	23.1	24.5	23.6	27	42	42	49	44	0	0	2	H	N	Cold	150	1125	n	NA	NA	23.388	53.86	2	117	5	5	3	1	0.6	0.6	0	1
1001	c853	2010	8	173	11	MD	24.1	22.7	24.8	23.6	27	50	42	57	51	0	0	6.8	H	N	Cold	150	1125	n	NA	NA	23.869	52.63	2	117	5	5	3	1	0.6	0.6	0	1
1001	c853	2010	8	173	12	MD	24.8	24	25.2	24.6	27	48	46	50	48	0	0	4.8	H	N	Cold	150	1125	n	NA	NA	24.641	51.46	2	117	5	5	3	1	0.6	0.6	0	1
1001	c853	2010	8	173	13	MD	25.6	24.7	25.8	25.2	27	46	45	48	46	0	0	7.8	H	N	Cold	150	1125	n	NA	NA	24.641	50.7	2	117	5	5	3	1	0.6	0.6	0	1
1001	c853	2010	8	173	14	MD	25.9	25.2	26.2	25.7	27	45	45	47	45	0	0	9.3	H	N	Cold	150	1125	n	NA	NA	24.931	50.62	2	117	5	5	3	1	0.6	0.6	0	1
1001	c853	2010	8	173	15	MD	26.4	25.6	27	26.1	27	43	42	46	44	0	0	7.4	H	N	Cold	150	1125	n	NA	NA	25.222	50	2	117	5	5	3	1	0.6	0.6	0	1
1001	c853	2010	8	173	16	PM	25.6	25.6	26.8	26.1	27	43	41	44	42	0	0	7.2	H	N	Cold	150	1125	n	NA	NA	25.708	46.64	2	117	5	5	3	1	0.6	0.6	0	1
1001	c853	2010	8	173	17	PM	25.2	24.9	26	25.4	27	42	41	44	42	0	0	5.7	H	N	Cold	150	1125	n	NA	NA	25.61	45.49	2	117	5	5	3	1	0.6	0.6	0	1
1001	c853	2010	8	173	18	PM	24	23.6	25.1	24.2	27	47	42	48	45	0	0	6.3	H	N	Cold	150	1125	n	NA	NA	25.319	47.02	2	117	5	5	3	1	0.6	0.6	0	1
1001	c853	2010	8	173	19	PM	23.1	23.1	24.1	23.6	27	52	47	52	49	0	0	3	H	N	Cold	150	1125	n	NA	NA	25.416	48.05	2	117	5	5	3	1	0.6	0.6	0	1
1001	c853	2010	8	173	20	PM	21.5	21.5	23	22.2	27	57	53	57	54	0	0	1.5	H	N	Cold	150	1125	n	NA	NA	24.641	50.94	2	117	5	5	3	1	0.6	0.6	0	1
1001	c853	2010	8	173	21	PM	20.7	20	21.4	20.7	27	61	57	63	59	0	0	0.9	H	N	Cold	150	1125	n	NA	NA	23.484	54.25	2	117	5	5	3	1	0.6	0.6	0	1
1001	c853	2010	8	173	22	PM	19.4	19.4	20.7	19.9	27	65	61	65	63	0	0	0	H	N	Cold	150	1125	n	NA	NA	23.484	52.91	2	117	5	5	3	1	0.6	0.6	0	1
1001	c853	2010	8	173	23	PM	17.4	17.3	19.9	18.5	27	74	64	74	69	0	0	0	H	N	Cold	150	1125	n	NA	NA	23.581	52.12	2	117	5	5	3	1	0.6	0.6	0	1
1001	c853	2010	8	174	0	AM	16.7	16.1	17.4	16.7	27	75	72	78	75	0	0	1.9	H	N	Cold	150	1125	n	NA	NA	23.581	53.1	2	117	5	5	3	1	0.6	0.6	0	1
1001	c853	2010	8	174	1	AM	16.6	16.1	17	16.5	30.1	76	73	78	75	0	0	2.6	H	N	Cold	150	1125	n	NA	NA	22.046	48.09	2	117	5	5	3	1	0.6	0.6	0	1
1001	c853	2010	8	174	2	AM	16.9	15.7	16.9	16.2	30.1	74	74	79	76	0	0	2.4	H	N	Cold	150	1125	n	NA	NA	22.142	48.94	2	117	5	5	3	1	0.6	0.6	0	1
1001	c853	2010	8	174	3	AM	15.4	15.2	16.9	15.8	30.1	80	73	81	77	0	0	0.8	H	N	Cold	150	1125	n	NA	NA	20.234	49.46	2	117	5	5	3	1	0.6	0.6	0	1
1001	c853	2010	8	174	4	AM	13.8	13.4	15.3	14.1	30.1	86	78	86	81	0	0	0.4	H	N	Cold	150	1125	n	NA	NA	19.853	50.48	2	117	5	5	3	1	0.6	0.6	0	1
1001	c853	2010	8	174	5	AM	12.9	12.6	13.7	13	30.1	87	84	87	85	0	0	0	H	N	Cold	150	1125	n	NA	NA	19.853	52.77	2	117	5	5	3	1	0.6	0.6	0	1
1001	c853	2010	8	174	6	AM	16.4	12.9	16.4	14.2	30.1	79	79	88	83	0	0	0.2	H	N	Cold	150	1125	n	NA	NA	20.901	54.52	2	117	5	5	3	1	0.6	0.6	0	1
1001	c853	2010	8	174	7	AM	20.1	16.5	20.1	18.6	30.1	61	61	79	70	0	0	0.3	H	N	Cold	150	1125	n	NA	NA	22.142	55.66	2	117	5	5	3	1	0.6	0.6	0	1
1001	c853	2010	8	174	8	MD	22.2	20.1	22.2	21.6	30.1	46	46	61	50	0	0	1.4	H	N	Cold	150	1125	n	NA	NA	22.621	55.1	2	117	5	5	3	1	0.6	0.6	0	1
1001	c853	2010	8	174	9	MD	24.8	22.2	24.8	23.5	30.1	41	40	47	43	0	0	1.8	H	N	Cold	150	1125	n	NA	NA	23.292	49.21	2	117	5	5	3	1	0.6	0.6	0	1
1001	c853	2010	8	174	10	MD	25.4	24.5	25.9	25.1	30.1	41	38	42	40	0	0	2.4	H	N	Cold	150	1125	n	NA	NA	24.351	46.83	2	117	5	5	3	1	0.6	0.6	0	1
1001	c853	2010	8	174	11	MD	26.2	25.1	26.5	25.7	30.1	42	39	43	41	0	0	2.5	H	N	Cold	150	1125	n	NA	NA	24.738	45.67	2	117	5	5	3	1	0.6	0.6	0	1
1001	c853	2010	8	174	12	MD	28.5	26	28.5	27.3	30.1	30	30	41	33	0	0	1.1	H	N	Cold	150	1125	n	NA	NA	25.708	40.22	2	117	5	5	3	1	0.6	0.6	0	1
1001	c853	2010	8	174	13	MD	29	28	29.1	28.5	30.1	28	28	31	29	0	0	4	H	N	Cold	150	1125	n	NA	NA	26.781	33.97	2	117	5	5	3	1	0.6	0.6	0	1
1001	c853	2010	8	174	14	MD	29.2	28.1	30	29.2	30.1	26	24	28	26	0	0	2.3	H	N	Cold	150	1125	n	NA	NA	26.977	32.19	2	117	5	5	3	1	0.6	0.6	0	1
1001	c853	2010	8	174	15	MD	29.8	29	30.1	29.5	30.1	26	25	27	25	0	0	4.8	H	N	Cold	150	1125	n	NA	NA	27.862	30.94	2	117	5	5	3	1	0.6	0.6	0	1
1001	c853	2010	8	174	16	PM	29.3	28.7	30	29.2	30.1	25	24	27	25	0	0	6.5	H	N	Cold	150	1125	n	NA	NA	27.862	30.62	2	117	5	5	3	1	0.6	0.6	0	1
1001	c853	2010	8	174	17	PM	28.7	28.5	29.3	28.9	30.1	27	24	27	25	0	0	4.3	H	N	Cold	150	1125	n	NA	NA	28.258	30.99	2	117	5	5	3	1	0.6	0.6	0	1
1001	c853	2010	8	174	18	PM	27.5	27.4	28.6	28	30.1	29	27	30	28	0	0	4.1	H	N	Cold	150	1125	n	NA	NA	27.961	30.48	2	117	5	5	3	1	0.6	0.6	0	1
1001	c853	2010	8	174	19	PM	25.1	25.1	27.5	26.2	30.1	34	29	34	32	0	0	5.9	H	N	Cold	150	1125	n	NA	NA	27.075	31.73	2	117	5	5	3	1	0.6	0.6	0	1
1001	c853	2010	8	174	20	PM	23.3	23.3	25.1	24	30.1	39	33	39	36	0	0	2.8	H	N	Cold	150	1125	n	NA	NA	25.513	34.45	2	117	5	5	3	1	0.6	0.6	0	1
1001	c853	2010	8	174	21	PM	22	22	23.2	22.5	30.1	46	39	46	42	0	0	1.5	H	N	Cold	150	1125	n	NA	NA	25.028	39.83	2	117	5	5	3	1	0.6	0.6	0	1
1001	c853	2010	8	174	22	PM	20.5	20.5	21.8	20.9	30.1	54	46	56	50	0	0	0.2	H	N	Cold	150	1125	n	NA	NA	23.869	41.91	2	117	5	5	3	1	0.6	0.6	0	1
1001	c853	2010	8	174	23	PM	19.6	19.6	20.7	20.1	30.1	61	54	61	58	0	0	0.8	H	N	Cold	150	1125	n	NA	NA	22.908	41.59	2	117	5	5	3	1	0.6	0.6	0	1
1001	c853	2010	8	175	0	AM	17.8	17.8	19.6	19	30.1	66	61	67	64	0	0	0.5	H	N	Cold	150	1125	n	NA	NA	22.238	41.94	2	117	5	5	3	1	0.6	0.6	0	1
1001	c853	2010	8	175	1	AM	15.7	15.7	17.8	16.7	31	74	67	75	71	0	0	1.1	H	N	Cold	150	1125	n	NA	NA	22.908	41.86	2	117	5	5	3	1	0.6	0.6	0	1
1001	c853	2010	8	175	2	AM	15.8	15.6	16.9	16.3	31	77	72	77	74	0	0	1.3	H	N	Cold	150	1125	n	NA	NA	22.621	43.56	2	117	5	5	3	1	0.6	0.6	0	1
1001	c853	2010	8	175	3	AM	15	15	16.3	15.5	31	79	73	81	77	0	0	1.4	H	N	Cold	150	1125	n	NA	NA	21.378	44.45	2	117	5	5	3	1	0.6	0.6	0	1
1001	c853	2010	8	175	4	AM	15.9	14.9	15.9	15.1	31	78	78	82	78	0	0	2.6	H	N	Cold	150	1125	n	NA	NA	21.76	44.24	2	117	5	5	3	1	0.6	0.6	0	1
1001	c853	2010	8	175	5	AM	14.6	14.5	15.9	15.1	31	81	76	81	78	0	0	0.8	H	N	Cold	150	1125	n	NA	NA	20.234	49.32	2	117	5	5	3	1	0.6	0.6	0	1
1001	c853	2010	8	175	6	AM	18.6	14.5	18.6	16.4	31	71	71	83	77	0	0	1.2	H	N	Cold	150	1125	n	NA	NA	20.996	50.19	2	117	5	5	3	1	0.6	0.6	0	1
1001	c853	2010	8	175	7	AM	21.5	18.7	21.6	20.2	31	58	58	71	65	0	0	3.2	H	N	Cold	150	1125	n	NA	NA	22.525	53.87	2	117	5	5	3	1	0.6	0.6	0	1
1001	c853	2010	8	175	8	MD	24.3	21.5	24.3	22.7	31	44	43	58	50	0	0	2.3	H	N	Cold	150	1125	n	NA	NA	23.196	54.05	2	117	5	5	3	1	0.6	0.6	0	1
1001	c853	2010	8	175	9	MD	26.2	24.1	26.2	25.2	31	37	37	44	39	0	0	1.1	H	N	Cold	150	1125	n	NA	NA	23.677	51.89	2	117	5	5	3	1	0.6	0.6	0	1
1001	c853	2010	8	175	10	MD	27.1	26	27.5	26.6	31	32	32	37	34	0	0	3.2	H	N	Cold	150	1125	n	NA	NA	24.641	47.68	2	117	5	5	3	1	0.6	0.6	0	1
1001	c853	2010	8	175	11	MD	28.4	26.9	28.5	27.7	31	27	27	34	30	0	0	1.8	H	N	Cold	150	1125	n	NA	NA	25.125	45.24	2	117	5	5	3	1	0.6	0.6	0	1
1001	c853	2010	8	175	12	MD	27.2	26.7	29.2	27.8	31	37	27	37	33	0	0	5.3	H	N	Cold	150	1125	n	NA	NA	25.319	43.94	2	117	5	5	3	1	0.6	0.6	0	1
1001	c853	2010	8	175	13	MD	27.3	26.7	27.8	27.1	31	33	32	37	35	0	0	6.5	H	N	Cold	150	1125	n	NA	NA	25.708	39.6	2	117	5	5	3	1	0.6	0.6	0	1
1001	c853	2010	8	175	14	MD	29	27.4	29	27.9	31	33	32	36	34	0	0	6	H	N	Cold	150	1125	n	NA	NA	26.292	40.6	2	117	5	5	3	1	0.6	0.6	0	1
1001	c853	2010	8	175	15	MD	30.3	28.3	30.3	28.9	31	22	21	37	31	0	0	4.2	H	N	Cold	150	1125	n	NA	NA	26.879	42.41	2	117	5	5	3	1	0.6	0.6	0	1
1001	c853	2010	8	175	16	PM	28.8	28.6	31	29.6	31	32	20	32	27	0	0	4.6	H	N	Cold	150	1125	n	NA	NA	28.06	31.3	2	117	5	5	3	1	0.6	0.6	0	1
1001	c853	2010	8	175	17	PM	28.8	28.6	29.2	28.8	31	23	23	32	28	0	0	3.9	H	N	Cold	150	1125	n	NA	NA	28.456	28.27	2	117	5	5	3	1	0.6	0.6	0	1
1001	c853	2010	8	175	18	PM	28.6	28.4	29.6	28.9	31	23	21	24	22	0	0	3	H	N	Cold	150	1125	n	NA	NA	28.555	24.95	2	117	5	5	3	1	0.6	0.6	0	1
1001	c853	2010	8	175	19	PM	26.6	26.6	28.5	27.5	31	27	22	27	24	0	0	2.4	H	N	Cold	150	1125	n	NA	NA	27.567	27.38	2	117	5	5	3	1	0.6	0.6	0	1
1001	c853	2010	8	175	20	PM	23.5	23.5	26.5	25	31	35	27	35	30	0	0	0.5	H	N	Cold	150	1125	n	NA	NA	26	34.7	2	117	5	5	3	1	0.6	0.6	0	1
1001	c853	2010	8	175	21	PM	21.8	21.8	23.4	22.3	31	39	35	41	38	0	0	0.2	H	N	Cold	150	1125	n	NA	NA	25.708	34.16	2	117	5	5	3	1	0.6	0.6	0	1
1001	c853	2010	8	175	22	PM	21	21	21.7	21.4	31	41	38	41	39	0	0	0	H	N	Cold	150	1125	n	NA	NA	24.351	33.13	2	117	5	5	3	1	0.6	0.6	0	1
1001	c853	2010	8	175	23	PM	19.6	19.1	20.9	19.7	31	47	41	47	44	0	0	0	H	N	Cold	150	1125	n	NA	NA	23.484	34	2	117	5	5	3	1	0.6	0.6	0	1
1001	c853	2010	8	176	0	AM	17.7	17.6	19.7	18.6	31	51	45	52	47	0	0	0.8	H	N	Cold	150	1125	n	NA	NA	23.196	34.55	2	117	5	5	3	1	0.6	0.6	0	1
1001	c853	2010	8	176	1	AM	17.4	17.1	17.8	17.4	28.1	53	49	53	51	0	0	0.2	H	N	Cold	150	1125	n	NA	NA	23.581	37.89	2	117	5	5	3	1	0.6	0.6	0	1
1001	c853	2010	8	176	2	AM	14.2	14.2	17.5	15.9	28.1	61	51	61	55	0	0	0.9	H	N	Cold	150	1125	n	NA	NA	21.664	36.38	2	117	5	5	3	1	0.6	0.6	0	1
1001	c853	2010	8	176	3	AM	14.4	13.9	14.9	14.4	28.1	60	58	63	60	0	0	1.5	H	N	Cold	150	1125	n	NA	NA	20.519	38.77	2	117	5	5	3	1	0.6	0.6	0	1
1001	c853	2010	8	176	4	AM	13.7	13.6	15	14.2	28.1	64	59	65	61	0	0	1.8	H	N	Cold	150	1125	n	NA	NA	20.424	39.94	2	117	5	5	3	1	0.6	0.6	0	1
1001	c853	2010	8	176	5	AM	13.6	13	14	13.4	28.1	69	63	69	66	0	0	1.4	H	N	Cold	150	1125	n	NA	NA	19.853	41.46	2	117	5	5	3	1	0.6	0.6	0	1
1001	c853	2010	8	176	6	AM	16.7	13.6	16.7	14.7	28.1	60	60	70	65	0	0	1.8	H	N	Cold	150	1125	n	NA	NA	20.138	44	2	117	5	5	3	1	0.6	0.6	0	1
1001	c853	2010	8	176	7	AM	21.4	16.7	21.4	19	28.1	43	42	60	52	0	0	0	H	N	Cold	150	1125	n	NA	NA	22.046	44.95	2	117	5	5	3	1	0.6	0.6	0	1
1001	c853	2010	8	176	8	MD	24.4	21.5	24.4	23.1	28.1	32	32	42	35	0	0	1.2	H	N	Cold	150	1125	n	NA	NA	23.196	40.8	2	117	5	5	3	1	0.6	0.6	0	1
1001	c853	2010	8	176	9	MD	26.6	24.4	26.7	25.5	28.1	27	27	33	29	0	0	1.7	H	N	Cold	150	1125	n	NA	NA	23.484	42.57	2	117	5	5	3	1	0.6	0.6	0	1
1001	c853	2010	8	176	10	MD	27.5	26.6	27.6	27	28.1	22	21	29	25	0	0	2.3	H	N	Cold	150	1125	n	NA	NA	24.545	34.37	2	117	5	5	3	1	0.6	0.6	0	1
1001	c853	2010	8	176	11	MD	27.3	27.2	28.1	27.6	28.1	32	22	33	28	0	0	3.9	H	N	Cold	150	1125	n	NA	NA	25.222	37.61	2	117	5	5	3	1	0.6	0.6	0	1
1001	c853	2010	8	176	12	MD	26.7	26.1	27.4	26.6	28.1	37	31	40	35	0	0	4.8	H	N	Cold	150	1125	n	NA	NA	25.61	40.64	2	117	5	5	3	1	0.6	0.6	0	1
1001	c853	2010	8	176	13	MD	26.9	26.6	27.2	26.8	28.1	33	31	37	35	0	0	4.9	H	N	Cold	150	1125	n	NA	NA	25.708	40.65	2	117	5	5	3	1	0.6	0.6	0	1
1001	c853	2010	8	176	14	MD	27.4	26.9	27.5	27.1	28.1	31	31	34	32	0	0	4.9	H	N	Cold	150	1125	n	NA	NA	25.902	39.67	2	117	5	5	3	1	0.6	0.6	0	1
1001	c853	2010	8	176	15	MD	27.1	26.9	27.9	27.3	28.1	28	28	33	30	0	0	4.5	H	N	Cold	150	1125	n	NA	NA	26.195	38.3	2	117	5	5	3	1	0.6	0.6	0	1
1001	c853	2010	8	176	16	PM	27	26.6	27.4	26.9	28.1	28	25	31	28	0	0	3.4	H	N	Cold	150	1125	n	NA	NA	26	36.51	2	117	5	5	3	1	0.6	0.6	0	1
1001	c853	2010	8	176	17	PM	NA	25.8	27	26.5	28.1	37	24	37	29	0	0	3.4	H	N	Cold	150	1125	n	NA	NA	26.097	35.24	2	117	5	5	3	1	0.6	0.6	0	1
1001	c853	2010	8	176	18	PM	25.7	24.9	25.9	25.3	28.1	40	37	47	41	0	0	0.8	H	N	Cold	150	1125	n	NA	NA	26	45.28	2	117	5	5	3	1	0.6	0.6	0	1
1001	c853	2010	8	176	19	PM	21.5	21.5	26.1	23.5	28.1	77	33	78	60	0	0	3.3	H	N	Cold	150	1125	n	NA	NA	25.61	53.84	2	117	5	5	3	1	0.6	0.6	0	1
1001	c853	2010	8	176	20	PM	20.5	20.4	21.5	20.8	28.1	86	77	87	82	0	0	1.8	H	N	Cold	150	1125	n	NA	NA	25.319	56.12	2	117	5	5	3	1	0.6	0.6	0	1
1001	c853	2010	8	176	21	PM	20.1	20.1	20.5	20.2	28.1	88	86	88	87	0	0	0	H	N	Cold	150	1125	n	NA	NA	25.222	56.47	2	117	5	5	3	1	0.6	0.6	0	1
1001	c853	2010	8	176	22	PM	18.4	18.4	20.1	19.2	28.1	87	84	89	86	0	0	0.1	H	N	Cold	150	1125	n	NA	NA	24.448	53.58	2	117	5	5	3	1	0.6	0.6	0	1
1001	c853	2010	8	176	23	PM	17.6	17.5	18.3	17.7	28.1	86	83	88	85	0	0	0	H	N	Cold	150	1125	n	NA	NA	22.812	53.79	2	117	5	5	3	1	0.6	0.6	0	1
1001	c853	2010	8	177	0	AM	16.3	16.3	17.7	17	28.1	90	86	90	88	0	0	0.5	H	N	Cold	150	1125	n	NA	NA	21.76	50.52	2	117	5	5	3	1	0.6	0.6	0	1
1001	c853	2010	8	177	1	AM	16	15.3	16.2	15.6	29.5	93	88	93	90	0	0	1.2	H	N	Cold	150	1125	n	NA	NA	20.519	52.27	2	117	5	5	3	1	0.6	0.6	0	1
1001	c853	2010	8	177	2	AM	15.6	15.2	15.9	15.5	29.5	88	88	93	91	0	0	0.8	H	N	Cold	150	1125	n	NA	NA	20.424	51.87	2	117	5	5	3	1	0.6	0.6	0	1
1001	c853	2010	8	177	3	AM	14.6	14.4	15.6	14.7	29.5	89	88	91	89	0	0	1	H	N	Cold	150	1125	n	NA	NA	21.378	49.94	2	117	5	5	3	1	0.6	0.6	0	1
1001	c853	2010	8	177	4	AM	14.9	14.5	15.1	14.7	29.5	84	84	89	86	0	0	0.8	H	N	Cold	150	1125	n	NA	NA	22.429	54.53	2	117	5	5	3	1	0.6	0.6	0	1
1001	c853	2010	8	177	5	AM	14.9	14.6	15.4	15	29.5	80	79	84	80	0	0	0.9	H	N	Cold	150	1125	n	NA	NA	21.664	51.52	2	117	5	5	3	1	0.6	0.6	0	1
1001	c853	2010	8	177	6	AM	17.3	15.1	17.3	16	29.5	71	71	81	76	0	0	0.8	H	N	Cold	150	1125	n	NA	NA	22.046	51.61	2	117	5	5	3	1	0.6	0.6	0	1
1001	c853	2010	8	177	7	AM	20.5	17.3	20.5	19.1	29.5	65	65	74	69	0	0	0.8	H	N	Cold	150	1125	n	NA	NA	22.812	55.49	2	117	5	5	3	1	0.6	0.6	0	1
1001	c853	2010	8	177	8	MD	23	20.5	23	21.7	29.5	43	43	65	55	0	0	1.2	H	N	Cold	150	1125	n	NA	NA	23.581	53.54	2	117	5	5	3	1	0.6	0.6	0	1
1001	c853	2010	8	177	9	MD	24.7	22.9	25	24	29.5	37	33	45	38	0	0	1.7	H	N	Cold	150	1125	n	NA	NA	23.581	51.55	2	117	5	5	3	1	0.6	0.6	0	1
1001	c853	2010	8	177	10	MD	25.2	24.5	25.3	24.9	29.5	34	31	43	37	0	0	1.3	H	N	Cold	150	1125	n	NA	NA	24.255	51.2	2	117	5	5	3	1	0.6	0.6	0	1
1001	c853	2010	8	177	11	MD	27	25.2	27	26	29.5	24	20	37	28	0	0	0.3	H	N	Cold	150	1125	n	NA	NA	24.835	41.57	2	117	5	5	3	1	0.6	0.6	0	1
1001	c853	2010	8	177	12	MD	28.5	26.9	28.9	27.9	29.5	27	24	29	25	0	0	2	H	N	Cold	150	1125	n	NA	NA	25.125	35.26	2	117	5	5	3	1	0.6	0.6	0	1
1001	c853	2010	8	177	13	MD	28.6	28.4	29.5	28.8	29.5	27	20	29	24	0	0	4.5	H	N	Cold	150	1125	n	NA	NA	25.805	30.46	2	117	5	5	3	1	0.6	0.6	0	1
1001	c853	2010	8	177	14	MD	26.6	25.8	28.5	27	29.5	41	23	42	32	0	0	5.3	H	N	Cold	150	1125	n	NA	NA	26.195	33.35	2	117	5	5	3	1	0.6	0.6	0	1
1001	c853	2010	8	177	15	MD	25.1	24.9	26.4	25.4	29.5	44	39	48	44	0	0	3.2	H	N	Cold	150	1125	n	NA	NA	25.902	42.75	2	117	5	5	3	1	0.6	0.6	0	1
1001	c853	2010	8	177	16	PM	24	23.9	25.2	24.5	29.5	59	45	60	53	0	0	4.9	H	N	Cold	150	1125	n	NA	NA	25.902	49.18	2	117	5	5	3	1	0.6	0.6	0	1
1001	c853	2010	8	177	17	PM	23.8	23.5	24.3	23.8	29.5	61	58	62	60	0	0	1.8	H	N	Cold	150	1125	n	NA	NA	26.097	51.23	2	117	5	5	3	1	0.6	0.6	0	1
1001	c853	2010	8	177	18	PM	24	23.7	24.2	24	29.5	60	59	62	60	0	0	2.9	H	N	Cold	150	1125	n	NA	NA	25.805	50.62	2	117	5	5	3	1	0.6	0.6	0	1
1001	c853	2010	8	177	19	PM	22.8	22.8	24	23.4	29.5	68	60	68	63	0	0	1.9	H	N	Cold	150	1125	n	NA	NA	25.61	48.31	2	117	5	5	3	1	0.6	0.6	0	1
1001	c853	2010	8	177	20	PM	21.3	21.3	22.7	21.9	29.5	76	68	76	71	0	0	1.3	H	N	Cold	150	1125	n	NA	NA	25.513	55.26	2	117	5	5	3	1	0.6	0.6	0	1
1001	c853	2010	8	177	21	PM	21.2	21.1	21.4	21.2	29.5	76	74	77	75	0	0	0.9	H	N	Cold	150	1125	n	NA	NA	25.708	58.41	2	117	5	5	3	1	0.6	0.6	0	1
1001	c853	2010	8	177	22	PM	19.9	19.9	21.2	20.6	29.5	78	76	78	77	0	0	0.3	H	N	Cold	150	1125	n	NA	NA	25.222	55.81	2	117	5	5	3	1	0.6	0.6	0	1
1001	c853	2010	8	177	23	PM	18.7	18.7	19.8	19.2	29.5	82	78	82	80	0	0	0.1	H	N	Cold	150	1125	n	NA	NA	23.773	51.78	2	117	5	5	3	1	0.6	0.6	0	1
1001	c853	2010	8	178	0	AM	18.1	18.1	18.8	18.6	29.5	78	77	82	80	0	0	0.7	H	N	Cold	150	1125	n	NA	NA	23.773	53.31	2	117	5	5	3	1	0.6	0.6	0	1
1001	c853	2010	8	178	1	AM	17.4	17.3	18	17.6	28.2	84	77	84	82	0	0	0.8	H	N	Cold	150	1125	n	NA	NA	24.062	51.99	2	117	5	5	3	1	0.6	0.6	0	1
1001	c853	2010	8	178	2	AM	17	17	17.8	17.3	28.2	84	83	87	84	0	0	0.3	H	N	Cold	150	1125	n	NA	NA	23.484	51.61	2	117	5	5	3	1	0.6	0.6	0	1
1001	c853	2010	8	178	3	AM	16	16	16.9	16.6	28.2	84	82	86	84	0	0	0.9	H	N	Cold	150	1125	n	NA	NA	21.76	50.74	2	117	5	5	3	1	0.6	0.6	0	1
1001	c853	2010	8	178	4	AM	14.8	14.8	16	15.1	28.2	88	84	88	85	0	0	0.8	H	N	Cold	150	1125	n	NA	NA	20.996	51.75	2	117	5	5	3	1	0.6	0.6	0	1
1001	c853	2010	8	178	5	AM	14.7	14.1	15	14.4	28.2	84	84	89	86	0	0	1.3	H	N	Cold	150	1125	n	NA	NA	20.138	51.61	2	117	5	5	3	1	0.6	0.6	0	1
1001	c853	2010	8	178	6	AM	17.9	14.7	17.9	16.2	28.2	67	67	83	76	0	0	1.3	H	N	Cold	150	1125	n	NA	NA	22.142	51.74	2	117	5	5	3	1	0.6	0.6	0	1
1001	c853	2010	8	178	7	AM	22.6	17.9	22.6	20.2	28.2	46	46	67	56	0	0	1.2	H	N	Cold	150	1125	n	NA	NA	23.1	48.74	2	117	5	5	3	1	0.6	0.6	0	1
1001	c853	2010	8	178	8	MD	26.3	22.7	26.3	24.5	28.2	32	32	46	37	0	0	0.5	H	N	Cold	150	1125	n	NA	NA	23.677	48.72	2	117	5	5	3	1	0.6	0.6	0	1
1001	c853	2010	8	178	9	MD	NA	26.3	27.8	27.2	28.2	37	27	39	30	0	0	3.4	H	N	Cold	150	1125	n	NA	NA	24.351	45.59	2	117	5	5	3	1	0.6	0.6	0	1
1001	c853	2010	8	178	10	MD	26.8	26.7	27.3	27	28.2	40	34	42	37	0	0	3.3	H	N	Cold	150	1125	n	NA	NA	25.028	48.02	2	117	5	5	3	1	0.6	0.6	0	1
1001	c853	2010	8	178	11	MD	26.6	26.4	27.1	26.8	28.2	35	34	42	37	0	0	3.3	H	N	Cold	150	1125	n	NA	NA	25.222	48.28	2	117	5	5	3	1	0.6	0.6	0	1
1001	c853	2010	8	178	12	MD	27.5	26.7	27.5	27	28.2	31	25	37	34	0	0	3.5	H	N	Cold	150	1125	n	NA	NA	25.708	44.32	2	117	5	5	3	1	0.6	0.6	0	1
1001	c853	2010	8	178	13	MD	27.4	27.3	28.2	27.7	28.2	34	28	34	31	0	0	4	H	N	Cold	150	1125	n	NA	NA	26.195	40.2	2	117	5	5	3	1	0.6	0.6	0	1
1001	c853	2010	8	178	14	MD	27.5	26.9	27.7	27.3	28.2	37	30	37	34	0	0	5	H	N	Cold	150	1125	n	NA	NA	26.195	44.59	2	117	5	5	3	1	0.6	0.6	0	1
1001	c853	2010	8	178	15	MD	NA	26.9	27.6	27.1	28.2	37	34	39	36	0	0	5.4	H	N	Cold	150	1125	n	NA	NA	26.39	42.74	2	117	5	5	3	1	0.6	0.6	0	1
1001	c853	2010	8	178	16	PM	26.9	26.6	27.2	26.8	28.2	37	35	37	36	0	0	4.8	H	N	Cold	150	1125	n	NA	NA	26.488	41.7	2	117	5	5	3	1	0.6	0.6	0	1
1001	c853	2010	8	178	17	PM	26.8	26.6	27.1	26.8	28.2	37	33	37	35	0	0	4.2	H	N	Cold	150	1125	n	NA	NA	26.781	41.01	2	117	5	5	3	1	0.6	0.6	0	1
1001	c853	2010	8	178	18	PM	25.9	25.9	26.8	26.3	28.2	37	37	40	37	0	0	1.8	H	N	Cold	150	1125	n	NA	NA	26.488	43.63	2	117	5	5	3	1	0.6	0.6	0	1
1001	c853	2010	8	178	19	PM	25.1	25	25.9	25.5	28.2	38	37	39	37	0	0	1.2	H	N	Cold	150	1125	n	NA	NA	26.585	41.49	2	117	5	5	3	1	0.6	0.6	0	1
1001	c853	2010	8	178	20	PM	22.2	22.2	25	23.8	28.2	43	37	43	39	0	0	0	H	N	Cold	150	1125	n	NA	NA	25.708	42.26	2	117	5	5	3	1	0.6	0.6	0	1
1001	c853	2010	8	178	21	PM	19.8	19.8	22.1	20.9	28.2	47	41	48	44	0	0	1.1	H	N	Cold	150	1125	n	NA	NA	25.708	38.54	2	117	5	5	3	1	0.6	0.6	0	1
1001	c853	2010	8	178	22	PM	19.5	19.2	19.8	19.4	28.2	55	46	55	51	0	0	1.1	H	N	Cold	150	1125	n	NA	NA	23.484	42.15	2	117	5	5	3	1	0.6	0.6	0	1
1001	c853	2010	8	178	23	PM	18.3	18.3	19.4	18.8	28.2	54	52	58	55	0	0	0.8	H	N	Cold	150	1125	n	NA	NA	23.292	43.57	2	117	5	5	3	1	0.6	0.6	0	1
1001	c853	2010	8	179	0	AM	17.8	17.4	18.4	17.9	28.2	61	53	61	57	0	0	1.5	H	N	Cold	150	1125	n	NA	NA	23.196	44.24	2	117	5	5	3	1	0.6	0.6	0	1
1001	c853	2010	8	179	1	AM	16.6	16.5	17.8	16.9	28.7	62	57	64	61	0	0	0.3	H	N	Cold	150	1125	n	NA	NA	22.717	44.57	2	117	5	5	3	1	0.6	0.6	0	1
1001	c853	2010	8	179	2	AM	16.8	16.5	17	16.7	28.7	65	62	67	64	0	0	0.9	H	N	Cold	150	1125	n	NA	NA	21.76	49.68	2	117	5	5	3	1	0.6	0.6	0	1
1001	c853	2010	8	179	3	AM	17.2	16.7	17.3	17	28.7	69	66	70	67	0	0	0.7	H	N	Cold	150	1125	n	NA	NA	21.473	54.6	2	117	5	5	3	1	0.6	0.6	0	1
1001	c853	2010	8	179	4	AM	16.1	16	17.2	16.6	28.7	72	67	72	69	0	0	0.3	H	N	Cold	150	1125	n	NA	NA	21.187	58.44	2	117	5	5	3	1	0.6	0.6	0	1
1001	c853	2010	8	179	5	AM	15.8	15.6	16.4	15.8	28.7	74	71	74	72	0	0	0.6	H	N	Cold	150	1125	n	NA	NA	23.196	56.86	2	117	5	5	3	1	0.6	0.6	0	1
1001	c853	2010	8	179	6	AM	19.5	15.7	19.5	16.9	28.7	68	67	74	70	0	0	0	H	N	Cold	150	1125	n	NA	NA	22.717	55.32	2	117	5	5	3	1	0.6	0.6	0	1
1001	c853	2010	8	179	7	AM	23.3	19.6	23.3	21.6	28.7	56	56	68	62	0	0	0	H	N	Cold	150	1125	n	NA	NA	23.773	53.31	2	117	5	5	3	1	0.6	0.6	0	1
1001	c853	2010	8	179	8	MD	25.1	23.4	25.1	24.4	28.7	45	44	56	48	0	0	0.4	H	N	Cold	150	1125	n	NA	NA	24.158	56.46	2	117	5	5	3	1	0.6	0.6	0	1
1001	c853	2010	8	179	9	MD	26.3	25.2	26.3	25.6	28.7	44	43	49	46	0	0	1.2	H	N	Cold	150	1125	n	NA	NA	24.545	55.25	2	117	5	5	3	1	0.6	0.6	0	1
1001	c853	2010	8	179	10	MD	26.9	26.3	26.9	26.4	28.7	37	37	46	42	0	0	2.4	H	N	Cold	150	1125	n	NA	NA	25.416	51.46	2	117	5	5	3	1	0.6	0.6	0	1
1001	c853	2010	8	179	11	MD	28.2	26.9	28.2	27.4	28.7	37	37	41	37	0	0	5.4	H	N	Cold	150	1125	n	NA	NA	25.902	47.19	2	117	5	5	3	1	0.6	0.6	0	1
1001	c853	2010	8	179	12	MD	28.2	27.8	28.6	28.1	28.7	33	31	37	35	0	0	5	H	N	Cold	150	1125	n	NA	NA	26.585	42.96	2	117	5	5	3	1	0.6	0.6	0	1
1001	c853	2010	8	179	13	MD	28.2	27.8	28.5	28.1	28.7	36	32	37	35	0	0	7.8	H	N	Cold	150	1125	n	NA	NA	26.977	41.62	2	117	5	5	3	1	0.6	0.6	0	1
1001	c853	2010	8	179	14	MD	28.3	27.5	28.4	27.9	28.7	33	30	37	34	0	0	3.4	H	N	Cold	150	1125	n	NA	NA	27.075	39.49	2	117	5	5	3	1	0.6	0.6	0	1
1001	c853	2010	8	179	15	MD	26.8	26.7	28.7	27.5	28.7	41	27	48	37	0	0	5.3	H	N	Cold	150	1125	n	NA	NA	26.977	44.88	2	117	5	5	3	1	0.6	0.6	0	1
1001	c853	2010	8	179	16	PM	26.6	26.5	27.1	26.8	28.7	49	41	50	46	0	0	3.8	H	N	Cold	150	1125	n	NA	NA	26.879	50.65	2	117	5	5	3	1	0.6	0.6	0	1
1001	c853	2010	8	179	17	PM	26.7	26.3	26.9	26.5	28.7	41	40	51	45	0	0	2.5	H	N	Cold	150	1125	n	NA	NA	27.075	49.61	2	117	5	5	3	1	0.6	0.6	0	1
1001	c853	2010	8	179	18	PM	25.7	25.6	26.9	26.3	28.7	42	37	45	39	0	0	3.8	H	N	Cold	150	1125	n	NA	NA	26.781	45.68	2	117	5	5	3	1	0.6	0.6	0	1
1001	c853	2010	8	179	19	PM	24.2	24.2	25.7	24.8	28.7	52	41	53	48	0	0	1.8	H	N	Cold	150	1125	n	NA	NA	26.585	48.04	2	117	5	5	3	1	0.6	0.6	0	1
1001	c853	2010	8	179	20	PM	22.7	22.7	24.1	23.3	28.7	75	53	75	66	0	0	1.2	H	N	Cold	150	1125	n	NA	NA	26.781	53.12	2	117	5	5	3	1	0.6	0.6	0	1
1001	c853	2010	8	179	21	PM	21.1	21.1	22.7	22	28.7	77	75	80	77	0	0	0.9	H	N	Cold	150	1125	n	NA	NA	26.488	53.67	2	117	5	5	3	1	0.6	0.6	0	1
1001	c853	2010	8	179	22	PM	19.6	19.4	21.1	20.3	28.7	77	71	80	75	0	0	0.9	H	N	Cold	150	1125	n	NA	NA	24.738	50.29	2	117	5	5	3	1	0.6	0.6	0	1
1001	c853	2010	8	179	23	PM	18.6	18.6	19.5	19	28.7	78	76	79	77	0	0	0	H	N	Cold	150	1125	n	NA	NA	23.484	50.9	2	117	5	5	3	1	0.6	0.6	0	1
1001	c853	2010	8	180	0	AM	18	18	18.7	18.4	28.7	81	78	82	80	0	0	0.7	H	N	Cold	150	1125	n	NA	NA	22.908	52.63	2	117	5	5	3	1	0.6	0.6	0	1
1001	c853	2010	8	180	1	AM	17.8	17.6	18	17.8	31.2	81	80	83	81	0	0	0.8	H	N	Cold	150	1125	n	NA	NA	22.238	54.49	2	117	5	5	3	1	0.6	0.6	0	1
1001	c853	2010	8	180	2	AM	17.2	17.2	17.9	17.6	31.2	80	79	81	79	0	0	1.8	H	N	Cold	150	1125	n	NA	NA	21.664	56.86	2	117	5	5	3	1	0.6	0.6	0	1
1001	c853	2010	8	180	3	AM	16.7	16.6	17.2	16.9	31.2	80	79	83	80	0	0	0.8	H	N	Cold	150	1125	n	NA	NA	21.473	58.02	2	117	5	5	3	1	0.6	0.6	0	1
1001	c853	2010	8	180	4	AM	16.4	16.3	16.7	16.5	31.2	78	78	82	80	0	0	1.3	H	N	Cold	150	1125	n	NA	NA	22.429	55.94	2	117	5	5	3	1	0.6	0.6	0	1
1001	c853	2010	8	180	5	AM	15.7	15.7	16.4	16	31.2	80	78	81	79	0	0	1.4	H	N	Cold	150	1125	n	NA	NA	20.996	51.87	2	117	5	5	3	1	0.6	0.6	0	1
1001	c853	2010	8	180	6	AM	18.9	15.5	18.9	16.9	31.2	72	72	81	76	0	0	0.5	H	N	Cold	150	1125	n	NA	NA	21.855	54.5	2	117	5	5	3	1	0.6	0.6	0	1
1001	c853	2010	8	180	7	AM	NA	18.9	23.4	20.7	31.2	56	56	71	64	0	0	0.7	H	N	Cold	150	1125	n	NA	NA	23.484	56.79	2	117	5	5	3	1	0.6	0.6	0	1
1001	c853	2010	8	180	8	MD	24.4	22.9	24.4	23.4	31.2	49	47	56	51	0	0	1.1	H	N	Cold	150	1125	n	NA	NA	24.255	57.75	2	117	5	5	3	1	0.6	0.6	0	1
1001	c853	2010	8	180	9	MD	26.4	24.4	26.5	25.3	31.2	47	47	52	50	0	0	2.3	H	N	Cold	150	1125	n	NA	NA	24.738	55.05	2	117	5	5	3	1	0.6	0.6	0	1
1001	c853	2010	8	180	10	MD	27.2	26.3	27.3	26.8	31.2	45	44	49	46	0	0	3	H	N	Cold	150	1125	n	NA	NA	25.902	53.16	2	117	5	5	3	1	0.6	0.6	0	1
1001	c853	2010	8	180	11	MD	28.5	27	28.6	27.6	31.2	42	42	51	47	0	0	3.8	H	N	Cold	150	1125	n	NA	NA	26	55.89	2	117	5	5	3	1	0.6	0.6	0	1
1001	c853	2010	8	180	12	MD	29.4	28.5	29.4	28.7	31.2	41	41	50	45	0	0	2.8	H	N	Cold	150	1125	n	NA	NA	26.879	54.92	2	117	5	5	3	1	0.6	0.6	0	1
1001	c853	2010	8	180	13	MD	31	28.9	31	30.1	31.2	32	31	42	35	0	0	4.1	H	N	Cold	150	1125	n	NA	NA	27.272	46.94	2	117	5	5	3	1	0.6	0.6	0	1
1001	c853	2010	8	180	14	MD	30.9	30.7	31.2	30.9	31.2	31	29	34	31	0	0	4.5	H	N	Cold	150	1125	n	NA	NA	27.764	40.91	2	117	5	5	3	1	0.6	0.6	0	1
1001	c853	2010	8	180	15	MD	30.1	29.8	31.1	30.4	31.2	29	28	33	30	0	0	4.1	H	N	Cold	150	1125	n	NA	NA	27.37	39.59	2	117	5	5	3	1	0.6	0.6	0	1
1001	c853	2010	8	180	16	PM	29.9	29.3	30.4	29.8	31.2	29	26	31	28	0	0	2.7	H	N	Cold	150	1125	n	NA	NA	27.272	39.12	2	117	5	5	3	1	0.6	0.6	0	1
1001	c853	2010	8	180	17	PM	29.4	29.3	30.1	29.7	31.2	39	27	39	30	0	0	4.2	H	N	Cold	150	1125	n	NA	NA	26.39	46.92	2	117	5	5	3	1	0.6	0.6	0	1
1001	c853	2010	8	180	18	PM	27.3	27.3	29.2	28.1	31.2	49	38	49	42	0	0	4.1	H	N	Cold	150	1125	n	NA	NA	26.683	44.26	2	117	5	5	3	1	0.6	0.6	0	1
1001	c853	2010	8	180	19	PM	NA	25.4	27.2	26.2	31.2	61	48	61	55	0	0	1.6	H	N	Cold	150	1125	n	NA	NA	27.37	49.84	2	117	5	5	3	1	0.6	0.6	0	1
1001	c853	2010	8	180	20	PM	24.2	24.2	25.4	24.8	31.2	58	58	64	61	0	0	0.4	H	N	Cold	150	1125	n	NA	NA	27.075	55.19	2	117	5	5	3	1	0.6	0.6	0	1
1001	c853	2010	8	180	21	PM	22.4	22.4	24.1	23	31.2	64	58	65	61	0	0	0.5	H	N	Cold	150	1125	n	NA	NA	26.879	56.01	2	117	5	5	3	1	0.6	0.6	0	1
1001	c853	2010	8	180	22	PM	20.6	20.5	22.3	21.2	31.2	66	64	69	66	0	0	1	H	N	Cold	150	1125	n	NA	NA	25.805	47.53	2	117	5	5	3	1	0.6	0.6	0	1
1001	c853	2010	8	180	23	PM	19.3	19.3	20.6	20	31.2	67	65	69	66	0	0	0.8	H	N	Cold	150	1125	n	NA	NA	25.319	47.46	2	117	5	5	3	1	0.6	0.6	0	1
1001	c853	2010	8	181	0	AM	19.5	19	19.6	19.2	32.7	68	67	70	68	0	0	1.3	H	N	Cold	150	1125	n	NA	NA	24.158	47.31	2	117	5	5	3	1	0.6	0.6	0	1
1001	c853	2010	8	181	1	AM	19.1	18.8	19.5	19.1	32.7	67	67	70	68	0	0	0.5	H	N	Cold	150	1125	n	NA	NA	23.388	49.22	2	117	5	5	3	1	0.6	0.6	0	1
1001	c853	2010	8	181	2	AM	NA	NA	NA	NA	NA	NA	NA	NA	NA	NA	NA	NA	H	N	Cold	150	1125	n	NA	NA	24.158	49.37	2	117	5	5	3	1	0.6	0.6	0	1
1001	c853	2010	8	181	3	AM	NA	NA	NA	NA	NA	NA	NA	NA	NA	NA	NA	NA	H	N	Cold	150	1125	n	NA	NA	22.908	47.08	2	117	5	5	3	1	0.6	0.6	0	1
1001	c853	2010	8	181	4	AM	NA	NA	NA	NA	NA	NA	NA	NA	NA	NA	NA	NA	H	N	Cold	150	1125	n	NA	NA	21.951	48.55	2	117	5	5	3	1	0.6	0.6	0	1
1001	c853	2010	8	181	5	AM	NA	NA	NA	NA	NA	NA	NA	NA	NA	NA	NA	NA	H	N	Cold	150	1125	n	NA	NA	22.333	48.55	2	117	5	5	3	1	0.6	0.6	0	1
1001	c853	2010	8	181	6	AM	NA	NA	NA	NA	NA	NA	NA	NA	NA	NA	NA	NA	H	N	Cold	150	1125	n	NA	NA	22.717	49.09	2	117	5	5	3	1	0.6	0.6	0	1
1001	c853	2010	8	181	7	AM	NA	NA	NA	NA	NA	NA	NA	NA	NA	NA	NA	NA	H	N	Cold	150	1125	n	NA	NA	24.158	53.21	2	117	5	5	3	1	0.6	0.6	0	1
1001	c853	2010	8	181	8	MD	NA	NA	NA	NA	NA	NA	NA	NA	NA	NA	NA	NA	H	N	Cold	150	1125	n	NA	NA	24.738	51.44	2	117	5	5	3	1	0.6	0.6	0	1
1001	c853	2010	8	181	9	MD	NA	NA	NA	NA	NA	NA	NA	NA	NA	NA	NA	NA	H	N	Cold	150	1125	n	NA	NA	25.61	48.46	2	117	5	5	3	1	0.6	0.6	0	1
1001	c853	2010	8	181	10	MD	NA	NA	NA	NA	NA	NA	NA	NA	NA	NA	NA	NA	H	N	Cold	150	1125	n	NA	NA	26.097	47	2	117	5	5	3	1	0.6	0.6	0	1
1001	c853	2010	8	181	11	MD	NA	NA	NA	NA	NA	NA	NA	NA	NA	NA	NA	NA	H	N	Cold	150	1125	n	NA	NA	26.977	44.15	2	117	5	5	3	1	0.6	0.6	0	1
1001	c853	2010	8	181	12	MD	NA	NA	NA	NA	NA	NA	NA	NA	NA	NA	NA	NA	H	N	Cold	150	1125	n	NA	NA	27.764	40.55	2	117	5	5	3	1	0.6	0.6	0	1
1001	c853	2010	8	181	13	MD	NA	NA	NA	NA	NA	NA	NA	NA	NA	NA	NA	NA	H	N	Cold	150	1125	n	NA	NA	28.06	38.4	2	117	5	5	3	1	0.6	0.6	0	1
1001	c853	2010	8	181	14	MD	NA	NA	NA	NA	NA	NA	NA	NA	NA	NA	NA	NA	H	N	Cold	150	1125	n	NA	NA	28.159	36.07	2	117	5	5	3	1	0.6	0.6	0	1
1001	c853	2010	8	181	15	MD	NA	NA	NA	NA	NA	NA	NA	NA	NA	NA	NA	NA	H	N	Cold	150	1125	n	NA	NA	28.655	33.72	2	117	5	5	3	1	0.6	0.6	0	1
1001	c853	2010	8	181	16	PM	NA	NA	NA	NA	NA	NA	NA	NA	NA	NA	NA	NA	H	N	Cold	150	1125	n	NA	NA	28.655	33.96	2	117	5	5	3	1	0.6	0.6	0	1
1001	c853	2010	8	181	17	PM	NA	NA	NA	NA	NA	NA	NA	NA	NA	NA	NA	NA	H	N	Cold	150	1125	n	NA	NA	28.655	43.27	2	117	5	5	3	1	0.6	0.6	0	1
1001	c853	2010	8	181	18	PM	NA	NA	NA	NA	NA	NA	NA	NA	NA	NA	NA	NA	H	N	Cold	150	1125	n	NA	NA	28.06	50.1	2	117	5	5	3	1	0.6	0.6	0	1
1001	c853	2010	8	181	19	PM	NA	NA	NA	NA	NA	NA	NA	NA	NA	NA	NA	NA	H	N	Cold	150	1125	n	NA	NA	28.159	51.23	2	117	5	5	3	1	0.6	0.6	0	1
1001	c853	2010	8	181	20	PM	NA	NA	NA	NA	NA	NA	NA	NA	NA	NA	NA	NA	H	N	Cold	150	1125	n	NA	NA	27.862	50.56	2	117	5	5	3	1	0.6	0.6	0	1
1001	c853	2010	8	181	21	PM	NA	NA	NA	NA	NA	NA	NA	NA	NA	NA	NA	NA	H	N	Cold	150	1125	n	NA	NA	27.961	55.19	2	117	5	5	3	1	0.6	0.6	0	1
1001	c853	2010	8	181	22	PM	NA	NA	NA	NA	NA	NA	NA	NA	NA	NA	NA	NA	H	N	Cold	150	1125	n	NA	NA	26.879	52.72	2	117	5	5	3	1	0.6	0.6	0	1
1002	c853	2010	8	105	1	AM	13.2	12.8	13.9	13.4	26.4	100	100	100	100	0	0	0.9	H	W	Cold	450	6058.8	n	NA	NA	NA	NA	2	115	5	2	2	0.4	1	0.4	0	1
1002	c853	2010	8	105	2	AM	12.9	12.1	13.3	12.5	26.4	100	100	100	100	0	0	0	H	W	Cold	450	6058.8	n	NA	NA	NA	NA	2	115	5	2	2	0.4	1	0.4	0	1
1002	c853	2010	8	105	3	AM	11.9	11.9	13.1	12.5	26.4	100	100	100	100	0	0	0.3	H	W	Cold	450	6058.8	n	NA	NA	NA	NA	2	115	5	2	2	0.4	1	0.4	0	1
1002	c853	2010	8	105	4	AM	11.8	11.3	11.9	11.6	26.4	100	100	100	100	0	0	0.8	H	W	Cold	450	6058.8	n	NA	NA	NA	NA	2	115	5	2	2	0.4	1	0.4	0	1
1002	c853	2010	8	105	5	AM	12.3	11.8	12.3	12	26.4	100	100	100	100	0	0	0.3	H	W	Cold	450	6058.8	n	NA	NA	NA	NA	2	115	5	2	2	0.4	1	0.4	0	1
1002	c853	2010	8	105	6	AM	13.6	12.2	13.6	13	26.4	100	100	100	100	0	0	0.5	H	W	Cold	450	6058.8	n	NA	NA	NA	NA	2	115	5	2	2	0.4	1	0.4	0	1
1002	c853	2010	8	105	7	AM	15.7	13.7	15.7	14.6	26.4	99	98	100	99	0	0	0.3	H	W	Cold	450	6058.8	n	NA	NA	NA	NA	2	115	5	2	2	0.4	1	0.4	0	1
1002	c853	2010	8	105	8	MD	19	15.9	19.5	18.1	26.4	78	78	99	89	0	0	1.5	H	W	Cold	450	6058.8	n	NA	NA	NA	NA	2	115	5	2	2	0.4	1	0.4	0	1
1002	c853	2010	8	105	9	MD	21	19.1	21.1	19.7	26.4	63	63	78	73	0	0	2.8	H	W	Cold	450	6058.8	n	NA	NA	NA	NA	2	115	5	2	2	0.4	1	0.4	0	1
1002	c853	2010	8	105	10	MD	22.8	21.1	23	22.1	26.4	54	54	66	59	0	0	2.9	H	W	Cold	450	6058.8	n	NA	NA	NA	NA	2	115	5	2	2	0.4	1	0.4	0	1
1002	c853	2010	8	105	11	MD	24.8	22.9	24.8	23.7	26.4	49	46	58	52	0	0	1.8	H	W	Cold	450	6058.8	n	NA	NA	NA	NA	2	115	5	2	2	0.4	1	0.4	0	1
1002	c853	2010	8	105	12	MD	25.6	24.8	25.6	25.1	26.4	45	44	52	48	0	0	3.2	H	W	Cold	450	6058.8	n	NA	NA	NA	NA	2	115	5	2	2	0.4	1	0.4	0	1
1002	c853	2010	8	105	13	MD	25.9	25.6	26.1	25.8	26.4	50	41	52	48	0	0	2.8	H	W	Cold	450	6058.8	n	NA	NA	NA	NA	2	115	5	2	2	0.4	1	0.4	0	1
1002	c853	2010	8	105	14	MD	NA	25.7	26.4	26.1	26.4	55	47	55	50	0	0	2.3	H	W	Cold	450	6058.8	n	NA	NA	NA	NA	2	115	5	2	2	0.4	1	0.4	0	1
1002	c853	2010	8	105	15	MD	24.9	24.9	26.2	25.8	26.4	55	49	56	52	0	0	4.8	H	W	Cold	450	6058.8	n	NA	NA	NA	NA	2	115	5	2	2	0.4	1	0.4	0	1
1002	c853	2010	8	105	16	PM	23.7	23.6	25.3	24.6	26.4	56	54	59	56	0	0	5.3	H	W	Cold	450	6058.8	n	NA	NA	NA	NA	2	115	5	2	2	0.4	1	0.4	0	1
1002	c853	2010	8	105	17	PM	22.5	22.5	23.7	23.1	26.4	52	51	58	54	0	0	2.9	H	W	Cold	450	6058.8	n	NA	NA	NA	NA	2	115	5	2	2	0.4	1	0.4	0	1
1002	c853	2010	8	105	18	PM	20.1	20.1	22.5	21.2	26.4	55	48	55	51	0	0	3.4	H	W	Cold	450	6058.8	n	NA	NA	NA	NA	2	115	5	2	2	0.4	1	0.4	0	1
1002	c853	2010	8	105	19	PM	18.1	18.1	20.1	18.8	26.4	64	55	64	60	0	0	0.8	H	W	Cold	450	6058.8	n	NA	NA	NA	NA	2	115	5	2	2	0.4	1	0.4	0	1
1002	c853	2010	8	105	20	PM	17.3	17.2	18	17.5	26.4	77	64	77	70	0	0	1.6	H	W	Cold	450	6058.8	n	NA	NA	NA	NA	2	115	5	2	2	0.4	1	0.4	0	1
1002	c853	2010	8	105	21	PM	16.3	16.2	17.2	16.9	26.4	87	77	87	81	0	0	0.8	H	W	Cold	450	6058.8	n	NA	NA	NA	NA	2	115	5	2	2	0.4	1	0.4	0	1
1002	c853	2010	8	105	22	PM	15.7	15.5	16.2	15.7	26.4	91	87	91	89	0	0	0.4	H	W	Cold	450	6058.8	n	NA	NA	NA	NA	2	115	5	2	2	0.4	1	0.4	0	1
1002	c853	2010	8	105	23	PM	15.9	15.2	15.9	15.5	26.4	91	90	93	91	0	0	1.8	H	W	Cold	450	6058.8	n	NA	NA	NA	NA	2	115	5	2	2	0.4	1	0.4	0	1
1002	c853	2010	8	106	0	AM	15.2	15	15.9	15.4	26.4	93	90	94	91	0	0	0.8	H	W	Cold	450	6058.8	n	NA	NA	NA	NA	2	115	5	2	2	0.4	1	0.4	0	1
1002	c853	2010	8	106	1	AM	15.3	15	15.4	15.2	23.6	93	92	94	92	0	0	0	H	W	Cold	450	6058.8	n	NA	NA	NA	NA	2	115	5	2	2	0.4	1	0.4	0	1
1002	c853	2010	8	106	2	AM	14.8	14.7	15.6	15.1	23.6	93	91	93	92	0	0	1.4	H	W	Cold	450	6058.8	n	NA	NA	NA	NA	2	115	5	2	2	0.4	1	0.4	0	1
1002	c853	2010	8	106	3	AM	13.8	13.7	14.9	14.3	23.6	94	91	95	92	0	0	0.5	H	W	Cold	450	6058.8	n	NA	NA	NA	NA	2	115	5	2	2	0.4	1	0.4	0	1
1002	c853	2010	8	106	4	AM	13.5	13	13.9	13.4	23.6	97	93	97	95	0	0	0	H	W	Cold	450	6058.8	n	NA	NA	NA	NA	2	115	5	2	2	0.4	1	0.4	0	1
1002	c853	2010	8	106	5	AM	13.2	13.2	14.6	13.9	23.6	97	95	98	96	0	0	0.1	H	W	Cold	450	6058.8	n	NA	NA	NA	NA	2	115	5	2	2	0.4	1	0.4	0	1
1002	c853	2010	8	106	6	AM	12.5	12.2	13.2	12.5	23.6	100	96	100	98	0	0	0.8	H	W	Cold	450	6058.8	n	NA	NA	NA	NA	2	115	5	2	2	0.4	1	0.4	0	1
1002	c853	2010	8	106	7	AM	14.4	12.6	14.4	13.6	23.6	100	100	100	100	0	0	0.4	H	W	Cold	450	6058.8	n	NA	NA	NA	NA	2	115	5	2	2	0.4	1	0.4	0	1
1002	c853	2010	8	106	8	MD	16.5	14.5	16.5	15.3	23.6	98	98	100	99	0	0	0.8	H	W	Cold	450	6058.8	n	NA	NA	NA	NA	2	115	5	2	2	0.4	1	0.4	0	1
1002	c853	2010	8	106	9	MD	20.2	16.6	20.3	18.9	23.6	67	66	98	80	0	0	0	H	W	Cold	450	6058.8	n	NA	NA	NA	NA	2	115	5	2	2	0.4	1	0.4	0	1
1002	c853	2010	8	106	10	MD	22.3	20.3	22.3	21.3	23.6	58	56	67	61	0	0	1.2	H	W	Cold	450	6058.8	n	NA	NA	NA	NA	2	115	5	2	2	0.4	1	0.4	0	1
1002	c853	2010	8	106	11	MD	23.3	22	23.3	22.4	23.6	56	54	62	57	0	0	1.3	H	W	Cold	450	6058.8	n	NA	NA	NA	NA	2	115	5	2	2	0.4	1	0.4	0	1
1002	c853	2010	8	106	12	MD	22.2	22.1	23.6	22.9	23.6	64	53	66	60	0	0	3.9	H	W	Cold	450	6058.8	n	NA	NA	NA	NA	2	115	5	2	2	0.4	1	0.4	0	1
1002	c853	2010	8	106	13	MD	23	21.6	23	22.2	23.6	65	62	67	64	0	0	1.5	H	W	Cold	450	6058.8	n	NA	NA	NA	NA	2	115	5	2	2	0.4	1	0.4	0	1
1002	c853	2010	8	106	14	MD	23	22.8	23.6	23.1	23.6	68	62	70	65	0	0	3.5	H	W	Cold	450	6058.8	n	NA	NA	NA	NA	2	115	5	2	2	0.4	1	0.4	0	1
1002	c853	2010	8	106	15	MD	22.6	22.5	23.4	23	23.6	67	64	70	66	0	0	2.8	H	W	Cold	450	6058.8	n	NA	NA	NA	NA	2	115	5	2	2	0.4	1	0.4	0	1
1002	c853	2010	8	106	16	PM	22	22	22.8	22.4	23.6	72	66	72	69	0	0	1.7	H	W	Cold	450	6058.8	n	NA	NA	NA	NA	2	115	5	2	2	0.4	1	0.4	0	1
1002	c853	2010	8	106	17	PM	21.1	21.1	22	21.7	23.6	73	70	74	71	0	0	1	H	W	Cold	450	6058.8	n	NA	NA	NA	NA	2	115	5	2	2	0.4	1	0.4	0	1
1002	c853	2010	8	106	18	PM	18	18	21.1	19.7	23.6	89	73	89	79	0	0	2.1	H	W	Cold	450	6058.8	n	NA	NA	NA	NA	2	115	5	2	2	0.4	1	0.4	0	1
1002	c853	2010	8	106	19	PM	15.9	15.8	17.9	16.8	23.6	98	89	98	94	0	0	0.2	H	W	Cold	450	6058.8	n	NA	NA	NA	NA	2	115	5	2	2	0.4	1	0.4	0	1
1002	c853	2010	8	106	20	PM	13.9	13.9	15.8	14.7	23.6	100	97	100	98	0	0	0.5	H	W	Cold	450	6058.8	n	NA	NA	NA	NA	2	115	5	2	2	0.4	1	0.4	0	1
1002	c853	2010	8	106	21	PM	13.3	13.1	13.9	13.4	23.6	100	100	100	100	0	0	1.2	H	W	Cold	450	6058.8	n	NA	NA	NA	NA	2	115	5	2	2	0.4	1	0.4	0	1
1002	c853	2010	8	106	22	PM	12.3	12.3	13.6	12.9	23.6	100	100	100	100	0	0	0.8	H	W	Cold	450	6058.8	n	NA	NA	NA	NA	2	115	5	2	2	0.4	1	0.4	0	1
1002	c853	2010	8	106	23	PM	11.8	11.8	12.4	12.2	23.6	100	100	100	100	0	0	0.5	H	W	Cold	450	6058.8	n	NA	NA	NA	NA	2	115	5	2	2	0.4	1	0.4	0	1
1002	c853	2010	8	107	0	AM	12.2	11.6	12.2	11.7	23.6	100	100	100	100	0	0	1.3	H	W	Cold	450	6058.8	n	NA	NA	NA	NA	2	115	5	2	2	0.4	1	0.4	0	1
1002	c853	2010	8	107	1	AM	13.1	12.3	13.1	12.5	22.8	100	100	100	100	0	0	1.4	H	W	Cold	450	6058.8	n	NA	NA	NA	NA	2	115	5	2	2	0.4	1	0.4	0	1
1002	c853	2010	8	107	2	AM	12.5	12.3	13.6	12.9	22.8	100	100	100	100	0	0	0	H	W	Cold	450	6058.8	n	NA	NA	NA	NA	2	115	5	2	2	0.4	1	0.4	0	1
1002	c853	2010	8	107	3	AM	13.5	12.2	13.5	12.6	22.8	100	100	100	100	0	0	0.8	H	W	Cold	450	6058.8	n	NA	NA	NA	NA	2	115	5	2	2	0.4	1	0.4	0	1
1002	c853	2010	8	107	4	AM	14.4	13.6	14.4	13.9	22.8	100	100	100	100	0	0	0.3	H	W	Cold	450	6058.8	n	NA	NA	NA	NA	2	115	5	2	2	0.4	1	0.4	0	1
1002	c853	2010	8	107	5	AM	14.5	14.5	14.8	14.6	22.8	100	100	100	100	0	0	0	H	W	Cold	450	6058.8	n	NA	NA	NA	NA	2	115	5	2	2	0.4	1	0.4	0	1
1002	c853	2010	8	107	6	AM	15.4	14.5	15.6	14.9	22.8	100	100	100	100	0	0	0.3	H	W	Cold	450	6058.8	n	NA	NA	NA	NA	2	115	5	2	2	0.4	1	0.4	0	1
1002	c853	2010	8	107	7	AM	16.4	15.6	16.5	16.1	22.8	100	100	100	100	0	0	0.2	H	W	Cold	450	6058.8	n	NA	NA	NA	NA	2	115	5	2	2	0.4	1	0.4	0	1
1002	c853	2010	8	107	8	MD	17.3	16.6	17.3	16.9	22.8	100	100	100	100	0	0	0.2	H	W	Cold	450	6058.8	n	NA	NA	NA	NA	2	115	5	2	2	0.4	1	0.4	0	1
1002	c853	2010	8	107	9	MD	19.7	17.5	19.8	18.6	22.8	73	73	100	89	0	0	1.2	H	W	Cold	450	6058.8	n	NA	NA	NA	NA	2	115	5	2	2	0.4	1	0.4	0	1
1002	c853	2010	8	107	10	MD	20.4	19.7	20.6	20.1	22.8	66	65	73	68	0	0	1.3	H	W	Cold	450	6058.8	n	NA	NA	NA	NA	2	115	5	2	2	0.4	1	0.4	0	1
1002	c853	2010	8	107	11	MD	22.6	20.6	22.6	21.8	22.8	57	56	68	59	0	0	0.3	H	W	Cold	450	6058.8	n	NA	NA	NA	NA	2	115	5	2	2	0.4	1	0.4	0	1
1002	c853	2010	8	107	12	MD	22.4	22	22.8	22.4	22.8	62	56	62	58	0	0	2.6	H	W	Cold	450	6058.8	n	NA	NA	NA	NA	2	115	5	2	2	0.4	1	0.4	0	1
1002	c853	2010	8	107	13	MD	21.6	21.5	22.4	22	22.8	63	59	64	61	0	0	3.9	H	W	Cold	450	6058.8	n	NA	NA	NA	NA	2	115	5	2	2	0.4	1	0.4	0	1
1002	c853	2010	8	107	14	MD	20.7	20.7	21.7	21.3	22.8	65	62	66	64	0	0	3.3	H	W	Cold	450	6058.8	n	NA	NA	NA	NA	2	115	5	2	2	0.4	1	0.4	0	1
1002	c853	2010	8	107	15	MD	20.7	20.5	21.7	20.9	22.8	66	62	68	65	0	0	3	H	W	Cold	450	6058.8	n	NA	NA	NA	NA	2	115	5	2	2	0.4	1	0.4	0	1
1002	c853	2010	8	107	16	PM	18.5	18.5	20.5	19.3	22.8	82	67	83	74	0	0	1.3	H	W	Cold	450	6058.8	n	NA	NA	NA	NA	2	115	5	2	2	0.4	1	0.4	0	1
1002	c853	2010	8	107	17	PM	NA	18.5	19.6	19.1	22.8	79	77	84	79	0	0	1.2	H	W	Cold	450	6058.8	n	NA	NA	NA	NA	2	115	5	2	2	0.4	1	0.4	0	1
1002	c853	2010	8	107	18	PM	17.6	17.6	19	18.3	22.8	85	79	85	81	0	0	0.5	H	W	Cold	450	6058.8	n	NA	NA	NA	NA	2	115	5	2	2	0.4	1	0.4	0	1
1002	c853	2010	8	107	19	PM	16.9	16.8	17.6	17.1	22.8	92	86	92	89	0	0	0.2	H	W	Cold	450	6058.8	n	NA	NA	NA	NA	2	115	5	2	2	0.4	1	0.4	0	1
1002	c853	2010	8	107	20	PM	16.2	16.2	16.8	16.6	22.8	95	92	95	93	0	0	0.2	H	W	Cold	450	6058.8	n	NA	NA	NA	NA	2	115	5	2	2	0.4	1	0.4	0	1
1002	c853	2010	8	107	21	PM	14.4	14.4	16.1	15.4	22.8	98	95	98	96	0	0	0.7	H	W	Cold	450	6058.8	n	NA	NA	NA	NA	2	115	5	2	2	0.4	1	0.4	0	1
1002	c853	2010	8	107	22	PM	13.4	13.3	14.3	13.6	22.8	100	98	100	99	0	0	0.5	H	W	Cold	450	6058.8	n	NA	NA	NA	NA	2	115	5	2	2	0.4	1	0.4	0	1
1002	c853	2010	8	107	23	PM	14.3	13.4	14.3	13.9	22.8	100	100	100	100	0	0	0.8	H	W	Cold	450	6058.8	n	NA	NA	NA	NA	2	115	5	2	2	0.4	1	0.4	0	1
1002	c853	2010	8	108	0	AM	16	14.4	16.1	15.3	22.8	100	100	100	100	0	0	0.5	H	W	Cold	450	6058.8	n	NA	NA	NA	NA	2	115	5	2	2	0.4	1	0.4	0	1
1002	c853	2010	8	108	1	AM	16.1	15.9	16.4	16.1	20.8	100	100	100	100	0	1.4	0.7	H	W	Cold	450	6058.8	n	NA	NA	NA	NA	2	115	5	2	2	0.4	1	0.4	0	1
1002	c853	2010	8	108	2	AM	16.2	16	16.2	16.1	20.8	98	98	100	99	0	1.4	2.5	H	W	Cold	450	6058.8	n	NA	NA	NA	NA	2	115	5	2	2	0.4	1	0.4	0	1
1002	c853	2010	8	108	3	AM	16	16	16.2	16.1	20.8	96	96	98	97	0	1.4	2.3	H	W	Cold	450	6058.8	n	NA	NA	NA	NA	2	115	5	2	2	0.4	1	0.4	0	1
1002	c853	2010	8	108	4	AM	16.2	16.1	16.2	16.1	20.8	92	92	96	93	0	1.4	2	H	W	Cold	450	6058.8	n	NA	NA	NA	NA	2	115	5	2	2	0.4	1	0.4	0	1
1002	c853	2010	8	108	5	AM	NA	16.2	16.6	16.4	20.8	87	87	92	89	0	1.4	2.2	H	W	Cold	450	6058.8	n	NA	NA	NA	NA	2	115	5	2	2	0.4	1	0.4	0	1
1002	c853	2010	8	108	6	AM	16.5	16.5	16.8	16.6	20.8	83	82	87	84	0	1.4	0.9	H	W	Cold	450	6058.8	n	NA	NA	NA	NA	2	115	5	2	2	0.4	1	0.4	0	1
1002	c853	2010	8	108	7	AM	16.2	16.2	16.4	16.2	20.8	84	82	86	84	0	1.4	2.8	H	W	Cold	450	6058.8	n	NA	NA	NA	NA	2	115	5	2	2	0.4	1	0.4	0	1
1002	c853	2010	8	108	8	MD	16.4	16.2	16.7	16.4	20.8	87	82	87	84	0	1.4	2.5	H	W	Cold	450	6058.8	n	NA	NA	NA	NA	2	115	5	2	2	0.4	1	0.4	0	1
1002	c853	2010	8	108	9	MD	18.4	16.5	18.5	17	20.8	79	79	88	85	0	1.4	2.4	H	W	Cold	450	6058.8	n	NA	NA	NA	NA	2	115	5	2	2	0.4	1	0.4	0	1
1002	c853	2010	8	108	10	MD	NA	18.2	19.1	18.6	20.8	77	74	80	76	0	1.4	4.7	H	W	Cold	450	6058.8	n	NA	NA	NA	NA	2	115	5	2	2	0.4	1	0.4	0	1
1002	c853	2010	8	108	11	MD	18.8	18.1	18.8	18.3	20.8	80	77	80	78	0	1.4	2.2	H	W	Cold	450	6058.8	n	NA	NA	NA	NA	2	115	5	2	2	0.4	1	0.4	0	1
1002	c853	2010	8	108	12	MD	18.6	18.1	18.7	18.3	20.8	79	77	80	78	0	1.4	2.5	H	W	Cold	450	6058.8	n	NA	NA	NA	NA	2	115	5	2	2	0.4	1	0.4	0	1
1002	c853	2010	8	108	13	MD	18.8	18.2	18.8	18.4	20.8	80	79	81	80	0	1.4	2.4	H	W	Cold	450	6058.8	n	NA	NA	NA	NA	2	115	5	2	2	0.4	1	0.4	0	1
1002	c853	2010	8	108	14	MD	19.9	18.7	20.5	19.7	20.8	74	72	81	75	0	1.4	2.9	H	W	Cold	450	6058.8	n	NA	NA	NA	NA	2	115	5	2	2	0.4	1	0.4	0	1
1002	c853	2010	8	108	15	MD	20.8	19.6	20.8	20.1	20.8	73	73	77	74	0	1.4	2.9	H	W	Cold	450	6058.8	n	NA	NA	NA	NA	2	115	5	2	2	0.4	1	0.4	0	1
1002	c853	2010	8	108	16	PM	19.4	19.4	20.7	20	20.8	78	72	79	75	0	1.4	1.3	H	W	Cold	450	6058.8	n	NA	NA	NA	NA	2	115	5	2	2	0.4	1	0.4	0	1
1002	c853	2010	8	108	17	PM	19	18.8	19.4	18.9	20.8	82	79	83	81	0	1.4	0.8	H	W	Cold	450	6058.8	n	NA	NA	NA	NA	2	115	5	2	2	0.4	1	0.4	0	1
1002	c853	2010	8	108	18	PM	17.9	17.9	19.1	18.7	20.8	89	82	89	85	0	1.4	0.8	H	W	Cold	450	6058.8	n	NA	NA	NA	NA	2	115	5	2	2	0.4	1	0.4	0	1
1002	c853	2010	8	108	19	PM	15.9	15.9	17.8	16.5	20.8	96	89	96	92	0	1.4	0.5	H	W	Cold	450	6058.8	n	NA	NA	NA	NA	2	115	5	2	2	0.4	1	0.4	0	1
1002	c853	2010	8	108	20	PM	16.2	15.7	16.3	15.9	20.8	97	96	98	96	0	1.4	1.3	H	W	Cold	450	6058.8	n	NA	NA	NA	NA	2	115	5	2	2	0.4	1	0.4	0	1
1002	c853	2010	8	108	21	PM	16.1	16	16.2	16.1	20.8	99	97	99	98	1	1.4	0	H	W	Cold	450	6058.8	n	NA	NA	NA	NA	2	115	5	2	2	0.4	1	0.4	0	1
1002	c853	2010	8	108	22	PM	16	15.9	16.1	15.9	20.8	100	99	100	99	0.4	1.4	0.3	H	W	Cold	450	6058.8	n	NA	NA	NA	NA	2	115	5	2	2	0.4	1	0.4	0	1
1002	c853	2010	8	108	23	PM	16.1	15.9	16.2	16	20.8	100	100	100	100	0	1.4	0.8	H	W	Cold	450	6058.8	n	NA	NA	NA	NA	2	115	5	2	2	0.4	1	0.4	0	1
1002	c853	2010	8	109	0	AM	16.1	16	16.2	16.1	20.8	100	100	100	100	0	1.4	0.8	H	W	Cold	450	6058.8	n	NA	NA	NA	NA	2	115	5	2	2	0.4	1	0.4	0	1
1002	c853	2010	8	109	1	AM	16.4	16.2	16.4	16.3	24.2	100	100	100	100	0	14.2	0.4	H	W	Cold	450	6058.8	n	NA	NA	NA	NA	2	115	5	2	2	0.4	1	0.4	0	1
1002	c853	2010	8	109	2	AM	16.7	16.5	16.9	16.7	24.2	100	100	100	100	0	14.2	0.4	H	W	Cold	450	6058.8	n	NA	NA	NA	NA	2	115	5	2	2	0.4	1	0.4	0	1
1002	c853	2010	8	109	3	AM	17	16.8	17.2	17	24.2	100	100	100	100	0	14.2	0	H	W	Cold	450	6058.8	n	NA	NA	NA	NA	2	115	5	2	2	0.4	1	0.4	0	1
1002	c853	2010	8	109	4	AM	16	16	17.2	16.6	24.2	100	100	100	100	0	14.2	0	H	W	Cold	450	6058.8	n	NA	NA	NA	NA	2	115	5	2	2	0.4	1	0.4	0	1
1002	c853	2010	8	109	5	AM	15.9	15.9	16.2	16	24.2	100	100	100	100	0	14.2	0.5	H	W	Cold	450	6058.8	n	NA	NA	NA	NA	2	115	5	2	2	0.4	1	0.4	0	1
1002	c853	2010	8	109	6	AM	15.5	15.3	15.9	15.5	24.2	100	100	100	100	0	14.2	0	H	W	Cold	450	6058.8	n	NA	NA	NA	NA	2	115	5	2	2	0.4	1	0.4	0	1
1002	c853	2010	8	109	7	AM	16	15.2	16.1	15.6	24.2	100	100	100	100	0	14.2	0.6	H	W	Cold	450	6058.8	n	NA	NA	NA	NA	2	115	5	2	2	0.4	1	0.4	0	1
1002	c853	2010	8	109	8	MD	18	16.2	18.1	17.2	24.2	89	89	100	98	0	14.2	1.1	H	W	Cold	450	6058.8	n	NA	NA	NA	NA	2	115	5	2	2	0.4	1	0.4	0	1
1002	c853	2010	8	109	9	MD	19.7	18.1	20.4	19.2	24.2	65	65	89	76	0	14.2	2.4	H	W	Cold	450	6058.8	n	NA	NA	NA	NA	2	115	5	2	2	0.4	1	0.4	0	1
1002	c853	2010	8	109	10	MD	21.3	19.9	21.4	20.6	24.2	55	55	67	60	0	14.2	2.6	H	W	Cold	450	6058.8	n	NA	NA	NA	NA	2	115	5	2	2	0.4	1	0.4	0	1
1002	c853	2010	8	109	11	MD	21.8	21.4	22.4	21.8	24.2	54	49	57	53	0	14.2	1	H	W	Cold	450	6058.8	n	NA	NA	NA	NA	2	115	5	2	2	0.4	1	0.4	0	1
1002	c853	2010	8	109	12	MD	23.1	21.6	23.1	22.3	24.2	47	45	56	50	0	14.2	2.1	H	W	Cold	450	6058.8	n	NA	NA	NA	NA	2	115	5	2	2	0.4	1	0.4	0	1
1002	c853	2010	8	109	13	MD	23.7	22.6	23.7	23.2	24.2	45	40	51	45	0	14.2	2.3	H	W	Cold	450	6058.8	n	NA	NA	NA	NA	2	115	5	2	2	0.4	1	0.4	0	1
1002	c853	2010	8	109	14	MD	24.1	23.2	24.2	23.6	24.2	41	37	45	40	0	14.2	1.7	H	W	Cold	450	6058.8	n	NA	NA	NA	NA	2	115	5	2	2	0.4	1	0.4	0	1
1002	c853	2010	8	109	15	MD	22.6	21.3	24.2	22.7	24.2	59	37	66	49	0	14.2	4.3	H	W	Cold	450	6058.8	n	NA	NA	NA	NA	2	115	5	2	2	0.4	1	0.4	0	1
1002	c853	2010	8	109	16	PM	16	13.8	22.6	17.4	24.2	97	59	98	82	13.8	14.2	0.8	H	W	Cold	450	6058.8	n	NA	NA	NA	NA	2	115	5	2	2	0.4	1	0.4	0	1
1002	c853	2010	8	109	17	PM	19.5	16.1	19.6	17.5	24.2	84	84	98	92	0.4	14.2	2.8	H	W	Cold	450	6058.8	n	NA	NA	NA	NA	2	115	5	2	2	0.4	1	0.4	0	1
1002	c853	2010	8	109	18	PM	18.8	18.8	19.7	19.3	24.2	83	80	85	82	0	14.2	1.3	H	W	Cold	450	6058.8	n	NA	NA	NA	NA	2	115	5	2	2	0.4	1	0.4	0	1
1002	c853	2010	8	109	19	PM	16.2	16.2	18.8	17.2	24.2	89	83	90	87	0	14.2	0.7	H	W	Cold	450	6058.8	n	NA	NA	NA	NA	2	115	5	2	2	0.4	1	0.4	0	1
1002	c853	2010	8	109	20	PM	14.6	14.6	16.1	15.3	24.2	90	86	91	89	0	14.2	1.2	H	W	Cold	450	6058.8	n	NA	NA	NA	NA	2	115	5	2	2	0.4	1	0.4	0	1
1002	c853	2010	8	109	21	PM	14.2	14.2	15.6	14.8	24.2	82	80	91	83	0	14.2	0	H	W	Cold	450	6058.8	n	NA	NA	NA	NA	2	115	5	2	2	0.4	1	0.4	0	1
1002	c853	2010	8	109	22	PM	13.8	13.8	15	14.3	24.2	82	78	83	80	0	14.2	1	H	W	Cold	450	6058.8	n	NA	NA	NA	NA	2	115	5	2	2	0.4	1	0.4	0	1
1002	c853	2010	8	109	23	PM	11.8	11.8	14.4	13.5	24.2	88	79	88	81	0	14.2	1.1	H	W	Cold	450	6058.8	n	NA	NA	NA	NA	2	115	5	2	2	0.4	1	0.4	0	1
1002	c853	2010	8	110	0	AM	10.2	10	11.8	10.5	24.2	98	89	98	94	0	14.2	0.9	H	W	Cold	450	6058.8	n	NA	NA	NA	NA	2	115	5	2	2	0.4	1	0.4	0	1
1002	c853	2010	8	110	1	AM	8.2	7.9	10.1	8.9	23.6	100	97	100	98	0	0	0.8	H	W	Cold	450	6058.8	n	NA	NA	NA	NA	2	115	5	2	2	0.4	1	0.4	0	1
1002	c853	2010	8	110	2	AM	7.8	7.7	8.4	8	23.6	100	100	100	100	0	0	1.8	H	W	Cold	450	6058.8	n	NA	NA	NA	NA	2	115	5	2	2	0.4	1	0.4	0	1
1002	c853	2010	8	110	3	AM	7.5	7.5	8.1	7.8	23.6	100	100	100	100	0	0	1.1	H	W	Cold	450	6058.8	n	NA	NA	NA	NA	2	115	5	2	2	0.4	1	0.4	0	1
1002	c853	2010	8	110	4	AM	7.3	7	7.5	7.3	23.6	100	100	100	100	0	0	1	H	W	Cold	450	6058.8	n	NA	NA	NA	NA	2	115	5	2	2	0.4	1	0.4	0	1
1002	c853	2010	8	110	5	AM	7.9	7.4	8.1	7.6	23.6	100	100	100	100	0	0	1.4	H	W	Cold	450	6058.8	n	NA	NA	NA	NA	2	115	5	2	2	0.4	1	0.4	0	1
1002	c853	2010	8	110	6	AM	9.1	7.9	9.1	8.3	23.6	100	100	100	100	0	0	0.9	H	W	Cold	450	6058.8	n	NA	NA	NA	NA	2	115	5	2	2	0.4	1	0.4	0	1
1002	c853	2010	8	110	7	AM	13.2	9.3	13.2	11.2	23.6	93	93	100	98	0	0	0	H	W	Cold	450	6058.8	n	NA	NA	NA	NA	2	115	5	2	2	0.4	1	0.4	0	1
1002	c853	2010	8	110	8	MD	17.8	13.6	18.3	16.3	23.6	64	63	92	74	0	0	0	H	W	Cold	450	6058.8	n	NA	NA	15.473	75.6	2	115	5	2	2	0.4	1	0.4	0	1
1002	c853	2010	8	110	9	MD	17.9	17.5	18.6	17.9	23.6	61	56	66	61	0	0	2.2	H	W	Cold	450	6058.8	n	NA	NA	16.618	67.91	2	115	5	2	2	0.4	1	0.4	0	1
1002	c853	2010	8	110	10	MD	19.7	17.9	19.7	18.9	23.6	55	51	63	57	0	0	2.8	H	W	Cold	450	6058.8	n	NA	NA	17.475	61.92	2	115	5	2	2	0.4	1	0.4	0	1
1002	c853	2010	8	110	11	MD	20.4	19.7	20.8	20.3	23.6	66	45	66	52	0	0	3.5	H	W	Cold	450	6058.8	n	NA	NA	20.043	57.38	2	115	5	2	2	0.4	1	0.4	0	1
1002	c853	2010	8	110	12	MD	21.1	20.2	22	21.3	23.6	61	44	67	55	0	0	2.3	H	W	Cold	450	6058.8	n	NA	NA	19.282	68.71	2	115	5	2	2	0.4	1	0.4	0	1
1002	c853	2010	8	110	13	MD	21.4	21.1	22.8	22	23.6	64	37	64	49	0	0	5	H	W	Cold	450	6058.8	n	NA	NA	19.758	72.34	2	115	5	2	2	0.4	1	0.4	0	1
1002	c853	2010	8	110	14	MD	21.2	21.2	22.2	21.7	23.6	61	60	69	64	0	0	3	H	W	Cold	450	6058.8	n	NA	NA	20.329	68.41	2	115	5	2	2	0.4	1	0.4	0	1
1002	c853	2010	8	110	15	MD	23.3	21.6	23.6	22.8	23.6	41	31	59	42	0	0	2.1	H	W	Cold	450	6058.8	n	NA	NA	22.429	38.82	2	115	5	2	2	0.4	1	0.4	0	1
1002	c853	2010	8	110	16	PM	23.1	22.9	23.4	23.2	23.6	38	34	51	38	0	0	2.9	H	W	Cold	450	6058.8	n	NA	NA	23.773	38.42	2	115	5	2	2	0.4	1	0.4	0	1
1002	c853	2010	8	110	17	PM	21.8	21.1	23.1	22	23.6	43	37	50	42	0	0	3	H	W	Cold	450	6058.8	n	NA	NA	23.388	45.71	2	115	5	2	2	0.4	1	0.4	0	1
1002	c853	2010	8	110	18	PM	19.5	19.5	21.8	21	23.6	47	41	51	44	0	0	2.1	H	W	Cold	450	6058.8	n	NA	NA	23.773	38.26	2	115	5	2	2	0.4	1	0.4	0	1
1002	c853	2010	8	110	19	PM	14.9	14.9	19.4	17.7	23.6	63	44	63	49	0	0	1.8	H	W	Cold	450	6058.8	n	NA	NA	21.664	41.32	2	115	5	2	2	0.4	1	0.4	0	1
1002	c853	2010	8	110	20	PM	14.3	14.3	15.9	14.8	23.6	71	55	71	63	0	0	2.1	H	W	Cold	450	6058.8	n	NA	NA	20.71	48.84	2	115	5	2	2	0.4	1	0.4	0	1
1002	c853	2010	8	110	21	PM	14.1	13	14.2	13.8	23.6	76	71	81	76	0	0	0	H	W	Cold	450	6058.8	n	NA	NA	20.043	50.42	2	115	5	2	2	0.4	1	0.4	0	1
1002	c853	2010	8	110	22	PM	13.4	13.1	14.5	13.8	23.6	77	72	81	76	0	0	0.3	H	W	Cold	450	6058.8	n	NA	NA	18.045	52.54	2	115	5	2	2	0.4	1	0.4	0	1
1002	c853	2010	8	110	23	PM	10.1	10.1	13.8	12.3	23.6	89	75	89	80	0	0	0.6	H	W	Cold	450	6058.8	n	NA	NA	18.045	53.92	2	115	5	2	2	0.4	1	0.4	0	1
1002	c853	2010	8	111	0	AM	8.5	8.4	10.1	9	23.6	98	90	98	94	0	0	1.6	H	W	Cold	450	6058.8	n	NA	NA	16.141	56.75	2	115	5	2	2	0.4	1	0.4	0	1
1002	c853	2010	8	111	1	AM	8.2	8	8.8	8.3	23.4	100	98	100	99	0	0	0.4	H	W	Cold	450	6058.8	n	NA	NA	16.237	57.89	2	115	5	2	2	0.4	1	0.4	0	1
1002	c853	2010	8	111	2	AM	7.1	6.8	8.2	7.6	23.4	100	99	100	99	0	0	0.9	H	W	Cold	450	6058.8	n	NA	NA	15.855	57.44	2	115	5	2	2	0.4	1	0.4	0	1
1002	c853	2010	8	111	3	AM	7.6	7.1	8.3	7.9	23.4	100	100	100	100	0	0	0.3	H	W	Cold	450	6058.8	n	NA	NA	14.9	57.74	2	115	5	2	2	0.4	1	0.4	0	1
1002	c853	2010	8	111	4	AM	7.3	6.7	8	7.1	23.4	100	100	100	100	0	0	0.4	H	W	Cold	450	6058.8	n	NA	NA	14.23	58.71	2	115	5	2	2	0.4	1	0.4	0	1
1002	c853	2010	8	111	5	AM	6.4	6.2	7.3	6.7	23.4	100	100	100	100	0	0	0.3	H	W	Cold	450	6058.8	n	NA	NA	13.654	59.06	2	115	5	2	2	0.4	1	0.4	0	1
1002	c853	2010	8	111	6	AM	7.5	5.6	7.5	6.2	23.4	100	100	100	100	0	0	0.8	H	W	Cold	450	6058.8	n	NA	NA	12.98	61.49	2	115	5	2	2	0.4	1	0.4	0	1
1002	c853	2010	8	111	7	AM	12.2	7.6	12.2	9.9	23.4	99	99	100	99	0	0	0.3	H	W	Cold	450	6058.8	n	NA	NA	13.461	67.57	2	115	5	2	2	0.4	1	0.4	0	1
1002	c853	2010	8	111	8	MD	17.8	12.4	17.9	15.4	23.4	61	59	98	78	0	0	0.6	H	W	Cold	450	6058.8	n	NA	NA	14.613	69.39	2	115	5	2	2	0.4	1	0.4	0	1
1002	c853	2010	8	111	9	MD	19.3	17.6	19.3	18.6	23.4	49	46	66	55	0	0	0.1	H	W	Cold	450	6058.8	n	NA	NA	16.427	62.79	2	115	5	2	2	0.4	1	0.4	0	1
[truncated: 189,035 more rows]
